# Supplementary material for: 8-Methyl-5-methyl­ene-2-oxotricyclo[5.3.1.13,9]dodecan-endo-8-ol
Source: Acta Crystallogr Sect E Struct Rep Online. 2008 Apr 16;64(Pt 5):o841. doi: 10.1107/S1600536808009677 (PMC2961091; doi:10.1107/S1600536808009677)
Supplement: Supplementary file 1 [file e-64-0o841-sup1.cif]

##############################################################################
###                                                                        ###
###        Electronic paper (Acta Crystallographica Section E)             ###
###                                                                        ###
##############################################################################
#                                                                            #
# This CIF contains the data in a paper accepted for publication in Acta     #
# Crystallographica Section E. It conforms to the requirements of Notes      #
# for Authors for Section E, and has been peer reviewed under the auspices   #
# of the IUCr Commission on Journals.                                        #
#                                                                            #
# Full details of the Crystallographic Information File format               #
# are given in the paper "The Crystallographic Information File (CIF):       #
# a New Standard Archive File for Crystallography" by S. R. Hall, F. H.      #
# Allen and I. D. Brown [Acta Cryst. (1991), A47, 655-685].                  #
#                                                                            #
# The current version of the core CIF dictionary is obtainable from          #
# ftp://ftp.iucr.org/pub/cif_core.dic. The current version number is 2.4.    #
#                                                                            #
# Software is freely available for graphical display of the structure(s) in  #
# this CIF.  For information consult the CIF home page http://www.iucr.org/  #
# cif/home.html                                                              #
#                                                                            #
# This file may be used for bona fide research purposes within the           #
# scientific community so long as proper attribution is given to the journal # 
# article from which it was obtained.                                        #
#                                                                            #
##############################################################################
                                             
data_global
_audit_creation_method     'RAELSPUB and manual entry'
_journal_date_recd_electronic     2008-04-07
_journal_date_accepted     2008-04-08
_journal_name_full     'Acta Crystallographica, Section E'
_journal_year     2008
_journal_volume     64
_journal_issue      5
_journal_page_first     o841
_journal_page_last     o841
_journal_paper_category     QO
_journal_coeditor_code     HG2391
_publ_contact_author_name     'Dr M. Scudder'
_publ_contact_author_address
;
Department of Chemistry
University of New South Wales
Sydney
New South Wales 2052
Australia
;
_publ_contact_author_email     m.scudder@unsw.edu.au
_publ_section_title
;
8-Methyl-5-methylene-2-oxotricyclo[5.3.1.1^3,9^]dodecan-<i>endo</i>-8-ol
;
loop_
    _publ_author_name
    _publ_author_address
    'Chan, Isa Y. H.'
;
School of Chemistry
University of New South Wales
Sydney 2052
Australia
;
    'Bishop, Roger'
;
School of Chemistry
University of New South Wales
Sydney 2052
Australia
;
    'Craig, Donald C.'
;
School of Chemistry
University of New South Wales
Sydney 2052
Australia
;
    'Scudder, Marcia L.'
;
School of Chemistry
University of New South Wales
Sydney 2052
Australia
;
    'Yue, Weimin'
;
School of Pharmacy
East China University of Science and Technology
130 Meilong Road
Shanghai 200237
People's Republic of China
;
data_I
_chemical_name_systematic
;
8-Methyl-5-methylene-2-oxotricyclo[5.3.1.1^3,9^]dodecan-<i>endo</i>-8-ol
;
_chemical_formula_moiety     'C14 H20 O2'
_chemical_formula_sum     'C14 H20 O2'
_chemical_formula_iupac     'C14 H20 O2'
_chemical_formula_weight     220.3
_space_group_crystal_system     monoclinic
_space_group_name_H-M_alt     'P 21/c'
_cell_length_a     7.554(3)
_cell_length_b     13.196(3)
_cell_length_c     12.597(5)
_cell_angle_alpha     90
_cell_angle_beta     108.16(2)
_cell_angle_gamma     90
_cell_volume     1193.2(7)
_cell_formula_units_Z     4
_cell_measurement_reflns_used     11
_cell_measurement_theta_min     10
_cell_measurement_theta_max     11
_cell_measurement_temperature     294
_exptl_crystal_description     block
_exptl_crystal_colour     colourless
_exptl_crystal_size_max     0.25
_exptl_crystal_size_mid     0.20
_exptl_crystal_size_min     0.20
_exptl_crystal_size_rad     ?
_exptl_crystal_density_diffrn     1.23
_exptl_crystal_density_meas     ?
_exptl_crystal_density_method     'not measured'
_exptl_crystal_F_000     480.0
_exptl_absorpt_coefficient_mu     0.079
_exptl_absorpt_correction_type     none
_exptl_absorpt_process_details     ?
_exptl_absorpt_correction_T_min     ?
_exptl_absorpt_correction_T_max     ?
_diffrn_radiation_type     'Mo K\a'
_diffrn_radiation_wavelength     0.71073
_diffrn_measurement_device_type     'Enraf--Nonius CAD-4'
_diffrn_measurement_method     \w/2\q
_diffrn_reflns_number     2247
_diffrn_reflns_av_R_equivalents     0.016
_diffrn_reflns_theta_max     25
_diffrn_reflns_theta_full     25
_diffrn_measured_fraction_theta_max     1.00
_diffrn_measured_fraction_theta_full     1.00
_diffrn_reflns_limit_h_min     0
_diffrn_reflns_limit_h_max     8
_diffrn_reflns_limit_k_min     0
_diffrn_reflns_limit_k_max     15
_diffrn_reflns_limit_l_min     -15
_diffrn_reflns_limit_l_max     15
_diffrn_standards_number     1
_diffrn_standards_interval_time     30
_diffrn_standards_decay_%     0
_refine_special_details
;
;
_reflns_number_total     2079
_reflns_number_gt     1296
_reflns_threshold_expression     I>2\s(I)
_refine_ls_structure_factor_coef     F
_refine_ls_R_factor_gt     0.049
_refine_ls_wR_factor_ref     0.052
_refine_ls_goodness_of_fit_ref     1.27
_refine_ls_number_reflns     2079
_refine_ls_number_parameters     145
_refine_ls_number_restraints     0
_refine_ls_hydrogen_treatment     constr
_refine_ls_weighting_scheme     calc
_refine_ls_weighting_details     'w = 1/[\s^2^(F) + 0.0004F^2^]'
_refine_ls_shift/su_max     0.003
_refine_diff_density_max     0.28
_refine_diff_density_min     -0.28
_refine_ls_extinction_method     none
_refine_ls_extinction_coef     ?
_refine_ls_abs_structure_Flack     ?
_atom_type_scat_source
                       'International Tables for X-ray Crystallography, Vol. IV'
_computing_data_collection     'CAD-4 Software (Enraf--Nonius, 1989)'
_computing_cell_refinement     'CAD-4 Software (Enraf--Nonius, 1989)'
_computing_data_reduction     'local program'
_computing_structure_solution     'SIR92 (Altomare <i>et al.</i>,  1994)'
_computing_structure_refinement     'RAELS (Rae, 2000)'
_computing_molecular_graphics
;
ORTEPII (Johnson, 1976) and CrystalMaker (Palmer, 2005)
;
_computing_publication_material     'local programs'
loop_
    _atom_site_type_symbol
    _atom_site_label
    _atom_site_fract_x
    _atom_site_fract_y
    _atom_site_fract_z
    _atom_site_U_iso_or_equiv
    _atom_site_adp_type
    _atom_site_occupancy
    O O1 0.5397(2) 0.28370(10)
                             0.10160(10)
                                       0.0557(5) Uani 1.0
    O O2 0.6667(2) -0.03030(10)
                              0.44120(10)
                                        0.0595(5) Uani 1.0
    C C1 0.4341(3) 0.2236(2) 0.2535(2) 0.0417(6) Uani 1.0
    C C2 0.4327(3) 0.2060(2) 0.1324(2) 0.0416(6) Uani 1.0
    C C3 0.5169(3) 0.1035(2) 0.1158(2) 0.0429(6) Uani 1.0
    C C4 0.4404(3) 0.0172(2) 0.1708(2) 0.0447(6) Uani 1.0
    C C5 0.4266(3) 0.0387(2) 0.2886(2) 0.0438(6) Uani 1.0
    C C6 0.6110(3) 0.0420(2) 0.3790(2) 0.0426(6) Uani 1.0
    C C7 0.7296(3) 0.1362(2) 0.3922(2) 0.0430(6) Uani 1.0
    C C8 0.6271(3) 0.2343(2) 0.3406(2) 0.0452(6) Uani 1.0
    C C9 0.3273(3) 0.1393(2) 0.2908(2) 0.0477(6) Uani 1.0
    C C10 0.7322(3) 0.1007(2) 0.1397(2) 0.0522(6) Uani 1.0
    C C11 0.8518(3) 0.0511(2) 0.2448(2) 0.0498(6) Uani 1.0
    C C12 0.8989(3) 0.1092(2) 0.3527(2) 0.0535(6) Uani 1.0
    C C13 0.9221(4) -0.0409(2) 0.2436(2) 0.0705(8) Uani 1.0
    C C14 0.2323(4) 0.2130(2) 0.0531(2) 0.0609(7) Uani 1.0
    H H1O1 0.4677 0.3486 0.0866 0.056 Uani 1.0
    H HC1 0.3655 0.2883 0.2542 0.042 Uani 1.0
    H HC3 0.4643 0.0900 0.0338 0.043 Uani 1.0
    H H1C4 0.5236 -0.0429 0.1766 0.045 Uani 1.0
    H H2C4 0.3124 0.0005 0.1208 0.045 Uani 1.0
    H HC5 0.3507 -0.0165 0.3074 0.044 Uani 1.0
    H HC7 0.7811 0.1489 0.4744 0.043 Uani 1.0
    H H1C8 0.7085 0.2710 0.3041 0.045 Uani 1.0
    H H2C8 0.6119 0.2764 0.4033 0.045 Uani 1.0
    H H1C9 0.1969 0.1358 0.2387 0.048 Uani 1.0
    H H2C9 0.3247 0.1534 0.3682 0.048 Uani 1.0
    H H1C10 0.7751 0.1726 0.1414 0.052 Uani 1.0
    H H2C10 0.7558 0.0645 0.0757 0.052 Uani 1.0
    H H1C12 0.9612 0.1738 0.3428 0.054 Uani 1.0
    H H2C12 0.9872 0.0673 0.4122 0.054 Uani 1.0
    H H1C13 0.8958 -0.0787 0.1715 0.071 Uani 1.0
    H H2C13 1.0014 -0.0724 0.3147 0.071 Uani 1.0
    H H1C14 0.1544 0.1594 0.0728 0.061 Uani 1.0
    H H2C14 0.1798 0.2812 0.0604 0.061 Uani 1.0
    H H3C14 0.2321 0.2029 -0.0256 0.061 Uani 1.0
loop_
    _atom_site_aniso_label
    _atom_site_aniso_U_11
    _atom_site_aniso_U_22
    _atom_site_aniso_U_33
    _atom_site_aniso_U_12
    _atom_site_aniso_U_13
    _atom_site_aniso_U_23
    _atom_site_aniso_type_symbol
    O1 0.0800(10)
                0.0411(9) 0.0500(9) -0.0072(8) 0.0264(9) 0.0068(7) O
    O2 0.0710(10)
                0.0500(10)
                         0.0510(10)
                                  0.0052(9) 0.0098(9) 0.0139(8) O
    C1 0.0470(10)
                0.0370(10)
                         0.0410(10)
                                  0.0050(10)
                                           0.0140(10)
                                                    0.0000(10)
                                                             C
    C2 0.052(2) 0.0340(10)
                         0.0380(10)
                                  -0.0030(10)
                                            0.0130(10)
                                                     0.0010(10)
                                                              C
    C3 0.0540(10)
                0.0400(10)
                         0.0330(10)
                                  -0.0040(10)
                                            0.0100(10)
                                                     -0.0060(10)
                                                               C
    C4 0.049(2) 0.0380(10)
                         0.0410(10)
                                  -0.0050(10)
                                            0.0050(10)
                                                     -0.0030(10)
                                                               C
    C5 0.0440(10)
                0.0420(10)
                         0.0450(10)
                                  -0.0050(10)
                                            0.0140(10)
                                                     0.0070(10)
                                                              C
    C6 0.052(2) 0.0440(10)
                         0.0340(10)
                                  0.0020(10)
                                           0.0180(10)
                                                    0.0020(10)
                                                             C
    C7 0.0480(10)
                0.0460(10)
                         0.0310(10)
                                  -0.0020(10)
                                            0.0080(10)
                                                     -0.0050(10)
                                                               C
    C8 0.059(2) 0.0380(10)
                         0.0380(10)
                                  -0.0030(10)
                                            0.0140(10)
                                                     -0.0060(10)
                                                               C
    C9 0.0480(10)
                0.0520(10)
                         0.0450(10)
                                  0.0010(10)
                                           0.0180(10)
                                                    0.0040(10)
                                                             C
    C10 0.062(2) 0.055(2) 0.0450(10)
                                   -0.0020(10)
                                             0.0240(10)
                                                      -0.0070(10)
                                                                C
    C11 0.0410(10)
                 0.0510(10)
                          0.059(2) -0.0030(10)
                                             0.0190(10)
                                                      -0.0060(10)
                                                                C
    C12 0.0450(10)
                 0.059(2) 0.0520(10)
                                   -0.0020(10)
                                             0.0080(10)
                                                      -0.0080(10)
                                                                C
    C13 0.059(2) 0.060(2) 0.090(2) 0.0050(10)
                                            0.019(2) -0.008(2) C
    C14 0.064(2) 0.058(2) 0.0500(10)
                                   0.0040(10)
                                            0.0020(10)
                                                     0.0080(10)
                                                              C
loop_
    _geom_bond_atom_site_label_1
    _geom_bond_atom_site_label_2
    _geom_bond_site_symmetry_1
    _geom_bond_site_symmetry_2
    _geom_bond_distance
    _geom_bond_publ_flag
    O1 C2 1_555 1_555 1.432(2) no
    O1 H1O1 1_555 1_555 1.000 no
    O2 C6 1_555 1_555 1.223(2) no
    C1 C2 1_555 1_555 1.540(3) no
    C1 C8 1_555 1_555 1.534(3) no
    C1 C9 1_555 1_555 1.531(3) no
    C1 HC1 1_555 1_555 1.000 no
    C2 C3 1_555 1_555 1.536(3) no
    C2 C14 1_555 1_555 1.535(3) no
    C3 C4 1_555 1_555 1.536(3) no
    C3 C10 1_555 1_555 1.560(3) no
    C3 HC3 1_555 1_555 1.000 no
    C4 C5 1_555 1_555 1.546(3) no
    C4 H1C4 1_555 1_555 1.000 no
    C4 H2C4 1_555 1_555 1.000 no
    C5 C6 1_555 1_555 1.500(3) no
    C5 C9 1_555 1_555 1.529(3) no
    C5 HC5 1_555 1_555 1.000 no
    C6 C7 1_555 1_555 1.511(3) no
    C7 C8 1_555 1_555 1.544(3) no
    C7 C12 1_555 1_555 1.551(3) no
    C7 HC7 1_555 1_555 1.000 no
    C8 H1C8 1_555 1_555 1.000 no
    C8 H2C8 1_555 1_555 1.000 no
    C9 H1C9 1_555 1_555 1.000 no
    C9 H2C9 1_555 1_555 1.000 no
    C10 C11 1_555 1_555 1.501(3) no
    C10 H1C10 1_555 1_555 1.000 no
    C10 H2C10 1_555 1_555 1.000 no
    C11 C12 1_555 1_555 1.503(3) no
    C11 C13 1_555 1_555 1.327(3) no
    C12 H1C12 1_555 1_555 1.000 no
    C12 H2C12 1_555 1_555 1.000 no
    C13 H1C13 1_555 1_555 1.000 no
    C13 H2C13 1_555 1_555 1.000 no
    C14 H1C14 1_555 1_555 1.000 no
    C14 H2C14 1_555 1_555 1.000 no
    C14 H3C14 1_555 1_555 1.000 no
loop_
    _geom_angle_atom_site_label_1
    _geom_angle_atom_site_label_2
    _geom_angle_atom_site_label_3
    _geom_angle_site_symmetry_1
    _geom_angle_site_symmetry_2
    _geom_angle_site_symmetry_3
    _geom_angle
    _geom_angle_publ_flag
    C2 O1 H1O1 1_555 1_555 1_555 110.1 no
    C2 C1 C8 1_555 1_555 1_555 115.7(2) no
    C2 C1 C9 1_555 1_555 1_555 110.7(2) no
    C2 C1 HC1 1_555 1_555 1_555 107.1 no
    C8 C1 C9 1_555 1_555 1_555 108.7(2) no
    C8 C1 HC1 1_555 1_555 1_555 107.1 no
    C9 C1 HC1 1_555 1_555 1_555 107.1 no
    O1 C2 C1 1_555 1_555 1_555 109.3(2) no
    O1 C2 C3 1_555 1_555 1_555 107.5(2) no
    O1 C2 C14 1_555 1_555 1_555 107.8(2) no
    C1 C2 C3 1_555 1_555 1_555 113.1(2) no
    C1 C2 C14 1_555 1_555 1_555 109.6(2) no
    C3 C2 C14 1_555 1_555 1_555 109.3(2) no
    C2 C3 C4 1_555 1_555 1_555 111.2(2) no
    C2 C3 C10 1_555 1_555 1_555 116.5(2) no
    C2 C3 HC3 1_555 1_555 1_555 104.4 no
    C4 C3 C10 1_555 1_555 1_555 114.3(2) no
    C4 C3 HC3 1_555 1_555 1_555 104.4 no
    C10 C3 HC3 1_555 1_555 1_555 104.4 no
    C3 C4 C5 1_555 1_555 1_555 116.3(2) no
    C3 C4 H1C4 1_555 1_555 1_555 107.7 no
    C3 C4 H2C4 1_555 1_555 1_555 107.7 no
    C5 C4 H1C4 1_555 1_555 1_555 107.7 no
    C5 C4 H2C4 1_555 1_555 1_555 107.7 no
    H1C4 C4 H2C4 1_555 1_555 1_555 109.5 no
    C4 C5 C6 1_555 1_555 1_555 114.2(2) no
    C4 C5 C9 1_555 1_555 1_555 110.9(2) no
    C4 C5 HC5 1_555 1_555 1_555 107.9 no
    C6 C5 C9 1_555 1_555 1_555 107.8(2) no
    C6 C5 HC5 1_555 1_555 1_555 107.9 no
    C9 C5 HC5 1_555 1_555 1_555 107.9 no
    O2 C6 C5 1_555 1_555 1_555 121.1(2) no
    O2 C6 C7 1_555 1_555 1_555 119.9(2) no
    C5 C6 C7 1_555 1_555 1_555 119.1(2) no
    C6 C7 C8 1_555 1_555 1_555 116.2(2) no
    C6 C7 C12 1_555 1_555 1_555 107.2(2) no
    C6 C7 HC7 1_555 1_555 1_555 106.1 no
    C8 C7 C12 1_555 1_555 1_555 114.4(2) no
    C8 C7 HC7 1_555 1_555 1_555 106.1 no
    C12 C7 HC7 1_555 1_555 1_555 106.1 no
    C1 C8 C7 1_555 1_555 1_555 117.6(2) no
    C1 C8 H1C8 1_555 1_555 1_555 107.4 no
    C1 C8 H2C8 1_555 1_555 1_555 107.4 no
    C7 C8 H1C8 1_555 1_555 1_555 107.4 no
    C7 C8 H2C8 1_555 1_555 1_555 107.4 no
    H1C8 C8 H2C8 1_555 1_555 1_555 109.5 no
    C1 C9 C5 1_555 1_555 1_555 108.5(2) no
    C1 C9 H1C9 1_555 1_555 1_555 109.7 no
    C1 C9 H2C9 1_555 1_555 1_555 109.7 no
    C5 C9 H1C9 1_555 1_555 1_555 109.7 no
    C5 C9 H2C9 1_555 1_555 1_555 109.7 no
    H1C9 C9 H2C9 1_555 1_555 1_555 109.5 no
    C3 C10 C11 1_555 1_555 1_555 119.0(2) no
    C3 C10 H1C10 1_555 1_555 1_555 107.0 no
    C3 C10 H2C10 1_555 1_555 1_555 107.0 no
    C11 C10 H1C10 1_555 1_555 1_555 107.0 no
    C11 C10 H2C10 1_555 1_555 1_555 107.0 no
    H1C10 C10 H2C10 1_555 1_555 1_555 109.5 no
    C10 C11 C12 1_555 1_555 1_555 118.8(2) no
    C10 C11 C13 1_555 1_555 1_555 121.5(2) no
    C12 C11 C13 1_555 1_555 1_555 119.6(2) no
    C7 C12 C11 1_555 1_555 1_555 114.9(2) no
    C7 C12 H1C12 1_555 1_555 1_555 108.1 no
    C7 C12 H2C12 1_555 1_555 1_555 108.1 no
    C11 C12 H1C12 1_555 1_555 1_555 108.1 no
    C11 C12 H2C12 1_555 1_555 1_555 108.1 no
    H1C12 C12 H2C12 1_555 1_555 1_555 109.5 no
    C11 C13 H1C13 1_555 1_555 1_555 120.0 no
    C11 C13 H2C13 1_555 1_555 1_555 120.0 no
    H1C13 C13 H2C13 1_555 1_555 1_555 120.0 no
    C2 C14 H1C14 1_555 1_555 1_555 109.5 no
    C2 C14 H2C14 1_555 1_555 1_555 109.5 no
    C2 C14 H3C14 1_555 1_555 1_555 109.5 no
    H1C14 C14 H2C14 1_555 1_555 1_555 109.5 no
    H1C14 C14 H3C14 1_555 1_555 1_555 109.5 no
    H2C14 C14 H3C14 1_555 1_555 1_555 109.5 no
loop_
    _geom_torsion_atom_site_label_1
    _geom_torsion_atom_site_label_2
    _geom_torsion_atom_site_label_3
    _geom_torsion_atom_site_label_4
    _geom_torsion_site_symmetry_1
    _geom_torsion_site_symmetry_2
    _geom_torsion_site_symmetry_3
    _geom_torsion_site_symmetry_4
    _geom_torsion
    _geom_torsion_publ_flag
    H1O1 O1 C2 C1 1_555 1_555 1_555 1_555 -75.5 no
    H1O1 O1 C2 C3 1_555 1_555 1_555 1_555 161.4 no
    H1O1 O1 C2 C14 1_555 1_555 1_555 1_555 43.6 no
    C8 C1 C2 O1 1_555 1_555 1_555 1_555 -53.4(2) no
    C8 C1 C2 C3 1_555 1_555 1_555 1_555 66.3(2) no
    C8 C1 C2 C14 1_555 1_555 1_555 1_555 -171.4(2) no
    C9 C1 C2 O1 1_555 1_555 1_555 1_555 -177.7(2) no
    C9 C1 C2 C3 1_555 1_555 1_555 1_555 -58.0(2) no
    C9 C1 C2 C14 1_555 1_555 1_555 1_555 64.3(2) no
    HC1 C1 C2 O1 1_555 1_555 1_555 1_555 65.9 no
    HC1 C1 C2 C3 1_555 1_555 1_555 1_555 -174.4 no
    HC1 C1 C2 C14 1_555 1_555 1_555 1_555 -52.1 no
    C2 C1 C8 C7 1_555 1_555 1_555 1_555 -85.4(2) no
    C2 C1 C8 H1C8 1_555 1_555 1_555 1_555 35.7 no
    C2 C1 C8 H2C8 1_555 1_555 1_555 1_555 153.4 no
    C9 C1 C8 C7 1_555 1_555 1_555 1_555 39.9(2) no
    C9 C1 C8 H1C8 1_555 1_555 1_555 1_555 161.0 no
    C9 C1 C8 H2C8 1_555 1_555 1_555 1_555 -81.3 no
    HC1 C1 C8 C7 1_555 1_555 1_555 1_555 155.3 no
    HC1 C1 C8 H1C8 1_555 1_555 1_555 1_555 -83.6 no
    HC1 C1 C8 H2C8 1_555 1_555 1_555 1_555 34.1 no
    C2 C1 C9 C5 1_555 1_555 1_555 1_555 62.6(2) no
    C2 C1 C9 H1C9 1_555 1_555 1_555 1_555 -57.2 no
    C2 C1 C9 H2C9 1_555 1_555 1_555 1_555 -177.5 no
    C8 C1 C9 C5 1_555 1_555 1_555 1_555 -65.6(2) no
    C8 C1 C9 H1C9 1_555 1_555 1_555 1_555 174.6 no
    C8 C1 C9 H2C9 1_555 1_555 1_555 1_555 54.3 no
    HC1 C1 C9 C5 1_555 1_555 1_555 1_555 179.0 no
    HC1 C1 C9 H1C9 1_555 1_555 1_555 1_555 59.2 no
    HC1 C1 C9 H2C9 1_555 1_555 1_555 1_555 -61.1 no
    O1 C2 C3 C4 1_555 1_555 1_555 1_555 167.3(2) no
    O1 C2 C3 C10 1_555 1_555 1_555 1_555 34.0(2) no
    O1 C2 C3 HC3 1_555 1_555 1_555 1_555 -80.6 no
    C1 C2 C3 C4 1_555 1_555 1_555 1_555 46.6(2) no
    C1 C2 C3 C10 1_555 1_555 1_555 1_555 -86.8(2) no
    C1 C2 C3 HC3 1_555 1_555 1_555 1_555 158.7 no
    C14 C2 C3 C4 1_555 1_555 1_555 1_555 -75.8(2) no
    C14 C2 C3 C10 1_555 1_555 1_555 1_555 150.8(2) no
    C14 C2 C3 HC3 1_555 1_555 1_555 1_555 36.2 no
    O1 C2 C14 H1C14 1_555 1_555 1_555 1_555 180.0 no
    O1 C2 C14 H2C14 1_555 1_555 1_555 1_555 -60.0 no
    O1 C2 C14 H3C14 1_555 1_555 1_555 1_555 60.0 no
    C1 C2 C14 H1C14 1_555 1_555 1_555 1_555 -61.1 no
    C1 C2 C14 H2C14 1_555 1_555 1_555 1_555 58.9 no
    C1 C2 C14 H3C14 1_555 1_555 1_555 1_555 178.9 no
    C3 C2 C14 H1C14 1_555 1_555 1_555 1_555 63.4 no
    C3 C2 C14 H2C14 1_555 1_555 1_555 1_555 -176.6 no
    C3 C2 C14 H3C14 1_555 1_555 1_555 1_555 -56.6 no
    C2 C3 C4 C5 1_555 1_555 1_555 1_555 -43.4(2) no
    C2 C3 C4 H1C4 1_555 1_555 1_555 1_555 -164.4 no
    C2 C3 C4 H2C4 1_555 1_555 1_555 1_555 77.6 no
    C10 C3 C4 C5 1_555 1_555 1_555 1_555 91.0(2) no
    C10 C3 C4 H1C4 1_555 1_555 1_555 1_555 -30.0 no
    C10 C3 C4 H2C4 1_555 1_555 1_555 1_555 -148.0 no
    HC3 C3 C4 C5 1_555 1_555 1_555 1_555 -155.5 no
    HC3 C3 C4 H1C4 1_555 1_555 1_555 1_555 83.5 no
    HC3 C3 C4 H2C4 1_555 1_555 1_555 1_555 -34.5 no
    C2 C3 C10 C11 1_555 1_555 1_555 1_555 105.5(2) no
    C2 C3 C10 H1C10 1_555 1_555 1_555 1_555 -15.8 no
    C2 C3 C10 H2C10 1_555 1_555 1_555 1_555 -133.1 no
    C4 C3 C10 C11 1_555 1_555 1_555 1_555 -26.4(3) no
    C4 C3 C10 H1C10 1_555 1_555 1_555 1_555 -147.8 no
    C4 C3 C10 H2C10 1_555 1_555 1_555 1_555 94.9 no
    HC3 C3 C10 C11 1_555 1_555 1_555 1_555 -139.9 no
    HC3 C3 C10 H1C10 1_555 1_555 1_555 1_555 98.7 no
    HC3 C3 C10 H2C10 1_555 1_555 1_555 1_555 -18.6 no
    C3 C4 C5 C6 1_555 1_555 1_555 1_555 -72.0(2) no
    C3 C4 C5 C9 1_555 1_555 1_555 1_555 50.0(2) no
    C3 C4 C5 HC5 1_555 1_555 1_555 1_555 168.0 no
    H1C4 C4 C5 C6 1_555 1_555 1_555 1_555 49.0 no
    H1C4 C4 C5 C9 1_555 1_555 1_555 1_555 171.0 no
    H1C4 C4 C5 HC5 1_555 1_555 1_555 1_555 -71.0 no
    H2C4 C4 C5 C6 1_555 1_555 1_555 1_555 167.0 no
    H2C4 C4 C5 C9 1_555 1_555 1_555 1_555 -71.0 no
    H2C4 C4 C5 HC5 1_555 1_555 1_555 1_555 47.0 no
    C4 C5 C6 O2 1_555 1_555 1_555 1_555 -100.9(2) no
    C4 C5 C6 C7 1_555 1_555 1_555 1_555 78.6(2) no
    C9 C5 C6 O2 1_555 1_555 1_555 1_555 135.4(2) no
    C9 C5 C6 C7 1_555 1_555 1_555 1_555 -45.1(2) no
    HC5 C5 C6 O2 1_555 1_555 1_555 1_555 19.1 no
    HC5 C5 C6 C7 1_555 1_555 1_555 1_555 -161.4 no
    C4 C5 C9 C1 1_555 1_555 1_555 1_555 -57.7(2) no
    C4 C5 C9 H1C9 1_555 1_555 1_555 1_555 62.2 no
    C4 C5 C9 H2C9 1_555 1_555 1_555 1_555 -177.5 no
    C6 C5 C9 C1 1_555 1_555 1_555 1_555 68.0(2) no
    C6 C5 C9 H1C9 1_555 1_555 1_555 1_555 -172.2 no
    C6 C5 C9 H2C9 1_555 1_555 1_555 1_555 -51.9 no
    HC5 C5 C9 C1 1_555 1_555 1_555 1_555 -175.7 no
    HC5 C5 C9 H1C9 1_555 1_555 1_555 1_555 -55.8 no
    HC5 C5 C9 H2C9 1_555 1_555 1_555 1_555 64.5 no
    O2 C6 C7 C8 1_555 1_555 1_555 1_555 -160.0(2) no
    O2 C6 C7 C12 1_555 1_555 1_555 1_555 70.7(2) no
    O2 C6 C7 HC7 1_555 1_555 1_555 1_555 -42.4 no
    C5 C6 C7 C8 1_555 1_555 1_555 1_555 20.5(3) no
    C5 C6 C7 C12 1_555 1_555 1_555 1_555 -108.8(2) no
    C5 C6 C7 HC7 1_555 1_555 1_555 1_555 138.1 no
    C6 C7 C8 C1 1_555 1_555 1_555 1_555 -17.6(3) no
    C6 C7 C8 H1C8 1_555 1_555 1_555 1_555 -138.8 no
    C6 C7 C8 H2C8 1_555 1_555 1_555 1_555 103.6 no
    C12 C7 C8 C1 1_555 1_555 1_555 1_555 108.2(2) no
    C12 C7 C8 H1C8 1_555 1_555 1_555 1_555 -13.0 no
    C12 C7 C8 H2C8 1_555 1_555 1_555 1_555 -130.7 no
    HC7 C7 C8 C1 1_555 1_555 1_555 1_555 -135.2 no
    HC7 C7 C8 H1C8 1_555 1_555 1_555 1_555 103.6 no
    HC7 C7 C8 H2C8 1_555 1_555 1_555 1_555 -14.0 no
    C6 C7 C12 C11 1_555 1_555 1_555 1_555 45.4(2) no
    C6 C7 C12 H1C12 1_555 1_555 1_555 1_555 166.2 no
    C6 C7 C12 H2C12 1_555 1_555 1_555 1_555 -75.4 no
    C8 C7 C12 C11 1_555 1_555 1_555 1_555 -84.9(2) no
    C8 C7 C12 H1C12 1_555 1_555 1_555 1_555 35.9 no
    C8 C7 C12 H2C12 1_555 1_555 1_555 1_555 154.3 no
    HC7 C7 C12 C11 1_555 1_555 1_555 1_555 158.4 no
    HC7 C7 C12 H1C12 1_555 1_555 1_555 1_555 -80.8 no
    HC7 C7 C12 H2C12 1_555 1_555 1_555 1_555 37.6 no
    C3 C10 C11 C12 1_555 1_555 1_555 1_555 -80.0(3) no
    C3 C10 C11 C13 1_555 1_555 1_555 1_555 102.6(3) no
    H1C10 C10 C11 C12 1_555 1_555 1_555 1_555 41.4 no
    H1C10 C10 C11 C13 1_555 1_555 1_555 1_555 -136.0 no
    H2C10 C10 C11 C12 1_555 1_555 1_555 1_555 158.7 no
    H2C10 C10 C11 C13 1_555 1_555 1_555 1_555 -18.7 no
    C10 C11 C12 C7 1_555 1_555 1_555 1_555 63.8(3) no
    C10 C11 C12 H1C12 1_555 1_555 1_555 1_555 -57.0 no
    C10 C11 C12 H2C12 1_555 1_555 1_555 1_555 -175.4 no
    C13 C11 C12 C7 1_555 1_555 1_555 1_555 -118.7(2) no
    C13 C11 C12 H1C12 1_555 1_555 1_555 1_555 120.5 no
    C13 C11 C12 H2C12 1_555 1_555 1_555 1_555 2.1 no
    C10 C11 C13 H1C13 1_555 1_555 1_555 1_555 0.0 no
    C10 C11 C13 H2C13 1_555 1_555 1_555 1_555 -180.0 no
    C12 C11 C13 H1C13 1_555 1_555 1_555 1_555 -177.4 no
    C12 C11 C13 H2C13 1_555 1_555 1_555 1_555 2.6 no
loop_
    _geom_hbond_atom_site_label_D
    _geom_hbond_atom_site_label_H
    _geom_hbond_atom_site_label_A
    _geom_hbond_site_symmetry_A
    _geom_hbond_distance_DH
    _geom_hbond_distance_HA
    _geom_hbond_distance_DA
    _geom_hbond_angle_DHA
    O1 H1O1 O2 2_655 1.00 1.87 2.867(4) 180
