# Supplementary material for: 8-Methyl-5-methyl­ene-2-oxotricyclo[5.3.1.13,9]dodecan-endo-8-ol
Source: Acta Crystallogr Sect E Struct Rep Online. 2008 Apr 16;64(Pt 5):o841. doi: 10.1107/S1600536808009677 (PMC2961091; doi:10.1107/S1600536808009677)
Supplement: Supplementary file 2 [file e-64-0o841-Isup2.hkl]

data_I
loop_
_refln_index_h
_refln_index_k
_refln_index_l
_refln_F_meas
_refln_F_calc
_refln_F_sigma
   1   0   0  131.114 -140.794  0.561
   2   0   0   16.891   18.578  0.174
   3   0   0    3.590   -3.244  0.284
   4   0   0    6.720   -6.855  0.234
   5   0   0    6.767   -6.659  0.272
   6   0   0   11.884  -12.758  0.268
   7   0   0    6.865    7.028  0.354
   8   0   0    2.767   -2.698  1.482
  -8   0   2    6.581    7.428  0.484
  -7   0   2   17.401  -18.701  0.280
  -6   0   2   13.890   15.204  0.251
  -5   0   2    9.231   -8.825  0.235
  -4   0   2   31.487   31.934  0.303
  -3   0   2   27.326   29.922  0.260
  -2   0   2   59.534  -64.847  0.211
  -1   0   2   62.101   63.980  0.169
   0   0   2   73.905  -75.650  0.133
   1   0   2   44.346  -46.411  0.200
   2   0   2   14.911  -14.099  0.149
   3   0   2   13.165  -12.491  0.171
   4   0   2   17.682   16.806  0.191
   5   0   2    3.280    3.546  0.539
   6   0   2    0.000    0.343 10.057
   7   0   2    0.000    0.788 10.062
   8   0   2    4.511    4.175  0.742
  -8   0   4    7.682   -6.571  0.392
  -7   0   4    2.703    2.770  0.754
  -6   0   4    9.381    9.504  0.291
  -5   0   4    0.000   -1.229 10.041
  -4   0   4    2.020   -0.618  0.466
  -3   0   4   27.904  -28.593  0.275
  -2   0   4   29.564  -30.948  0.246
  -1   0   4  108.241  107.831  0.227
   0   0   4   59.224  -59.131  0.506
   1   0   4    6.714    6.951  0.196
   2   0   4    0.308   -0.632  2.873
   3   0   4   18.093   19.565  0.188
   4   0   4   22.097  -21.800  0.223
   5   0   4    9.219    8.031  0.294
   6   0   4    0.852    2.803  4.915
   7   0   4    1.139    0.044  2.331
  -8   0   6    2.199   -2.464  2.008
  -7   0   6    3.539    3.165  0.558
  -6   0   6    6.812   -6.369  0.347
  -5   0   6    9.646   10.178  0.234
  -4   0   6    4.232   -4.405  0.337
  -3   0   6   18.397  -18.195  0.184
  -2   0   6   12.022   10.966  0.172
  -1   0   6    0.000    0.312 10.038
   0   0   6   29.454  -29.819  0.496
   1   0   6   11.044   11.201  0.193
   2   0   6    8.642   -8.233  0.230
   3   0   6   23.558   24.666  0.233
   4   0   6    2.754   -4.538  0.739
   5   0   6    0.000    0.664 10.050
   6   0   6    1.585   -3.102  1.772
  -8   0   8    4.135   -3.790  0.720
  -7   0   8   12.948   12.824  0.303
  -6   0   8   14.405  -14.821  0.270
  -5   0   8    2.534    0.474  0.638
  -4   0   8   12.685  -12.710  0.232
  -3   0   8   16.859   16.287  0.201
  -2   0   8    0.000   -0.196 10.037
  -1   0   8    7.551    8.288  0.245
   0   0   8   24.385   23.231  0.383
   1   0   8   20.026  -19.219  0.218
   2   0   8   22.112   22.683  0.233
   3   0   8   28.845  -29.567  0.280
   4   0   8    6.528    6.782  0.389
   5   0   8    0.000   -3.443 10.050
  -8   0  10    1.752    1.515  1.590
  -7   0  10    6.185   -6.316  0.482
  -6   0  10   10.001   10.288  0.341
  -5   0  10    3.309   -4.083  0.628
  -4   0  10   10.809   10.738  0.276
  -3   0  10    3.254   -3.419  0.616
  -2   0  10   13.308   12.758  0.246
  -1   0  10   17.620  -18.139  0.242
   0   0  10   11.812  -11.486  0.188
   1   0  10    1.882   -1.603  0.957
   2   0  10    2.352    0.536  1.363
   3   0  10    0.880    2.101  4.335
   4   0  10    5.133    4.797  0.541
  -7   0  12    3.586   -3.284  0.812
  -6   0  12    0.907    0.270  4.324
  -5   0  12    0.000    3.246 10.063
  -4   0  12    0.000   -1.151 10.046
  -3   0  12   14.700  -14.787  0.281
  -2   0  12    7.212    6.748  0.333
  -1   0  12    7.143    7.007  0.392
   0   0  12    6.508   -6.345  0.282
   1   0  12    5.862    6.077  0.522
   2   0  12    3.445    2.370  0.732
  -5   0  14    0.000   -1.321 10.063
  -4   0  14    0.000   -0.846 10.046
  -3   0  14    6.424    6.274  0.490
  -2   0  14    5.197   -4.230  0.480
  -1   0  14    0.000    1.280 10.037
   0   0  14    4.017   -3.419  0.506
   1   1   0    2.122    2.057  0.232
   2   1   0    9.287    9.935  0.140
   3   1   0    2.934   -1.901  0.275
   4   1   0    9.885    9.267  0.195
   5   1   0    0.000   -2.421 10.041
   6   1   0    3.025   -2.388  0.600
   7   1   0    3.901   -5.003  0.591
   8   1   0    2.771    1.366  1.010
  -8   1   1    0.000   -1.385 10.045
  -7   1   1    8.245    8.184  0.367
  -6   1   1    4.093   -2.990  0.464
  -5   1   1    8.038    8.449  0.236
  -4   1   1    1.674   -3.080  1.238
  -3   1   1   29.452  -30.296  0.260
  -2   1   1   39.754  -42.421  0.212
  -1   1   1   38.376  -40.147  0.158
   0   1   1   29.839  -30.684  0.584
   1   1   1   34.666   36.713  0.179
   2   1   1   61.358   60.165  0.229
   3   1   1   33.716  -31.729  0.278
   4   1   1   39.127   37.140  0.325
   5   1   1    7.451   -6.564  0.282
   6   1   1    0.000   -0.508 10.057
   7   1   1    6.251   -5.119  0.392
   8   1   1    2.510    0.188  1.123
  -8   1   2    3.398    3.359  0.737
  -7   1   2    7.356   -7.277  0.354
  -6   1   2    5.378    6.280  0.405
  -5   1   2    7.424   -8.176  0.258
  -4   1   2   21.763  -21.928  0.221
  -3   1   2   17.659   18.545  0.179
  -2   1   2    1.281    0.488  0.521
  -1   1   2   44.871   46.086  0.177
   0   1   2   23.678  -23.659  0.187
   1   1   2   33.264   34.436  0.207
   2   1   2   47.411  -46.836  0.249
   3   1   2   50.982   49.394  0.292
   4   1   2   25.449  -24.484  0.246
   5   1   2    5.479    4.976  0.333
   6   1   2    4.418   -5.285  0.502
   7   1   2    0.000    2.069 10.062
   8   1   2    4.556    2.418  0.638
  -8   1   3    3.048    2.139  0.844
  -7   1   3    1.156   -0.807  2.947
  -6   1   3    2.565   -2.618  1.335
  -5   1   3    0.000    2.054 10.041
  -4   1   3   20.919  -20.905  0.206
  -3   1   3   17.117   17.120  0.171
  -2   1   3   64.152   66.497  0.228
  -1   1   3   23.941  -23.414  0.206
   0   1   3    2.630   -2.325  0.195
   1   1   3   48.705   49.372  0.233
   2   1   3   48.927  -49.809  0.270
   3   1   3    4.217    3.995  0.299
   4   1   3    6.821   -6.135  0.247
   5   1   3    4.699    4.391  0.416
   6   1   3    2.187   -3.879  1.760
   7   1   3    2.024   -1.500  1.910
  -8   1   4    3.189   -2.621  0.865
  -7   1   4    3.163    2.855  0.659
  -6   1   4    7.041   -7.408  0.330
  -5   1   4   15.562   15.131  0.206
  -4   1   4    4.383    4.349  0.284
  -3   1   4   11.440   11.195  0.166
  -2   1   4   28.655  -28.429  0.249
  -1   1   4   72.880   72.219  0.231
   0   1   4   54.696  -54.115  0.167
   1   1   4   23.528  -21.787  0.226
   2   1   4   18.206   17.128  0.188
   3   1   4    7.122   -7.071  0.244
   4   1   4    2.338    1.897  1.244
   5   1   4    6.620   -6.863  0.355
   6   1   4    1.635    1.747  1.408
   7   1   4    5.814    5.330  0.541
  -8   1   5    0.000    2.834 10.064
  -7   1   5    7.812   -7.979  0.356
  -6   1   5    0.000   -1.869 10.054
  -5   1   5   11.298   11.467  0.229
  -4   1   5    8.151   -8.091  0.215
  -3   1   5    7.088   -7.089  0.204
  -2   1   5    4.192   -4.572  0.232
  -1   1   5    0.503    1.013  3.326
   0   1   5    4.835    5.174  0.154
   1   1   5    8.826    8.408  0.190
   2   1   5    2.516   -3.431  0.476
   3   1   5    8.097    8.158  0.236
   4   1   5    0.604   -1.179  2.871
   5   1   5    3.373   -3.576  0.608
   6   1   5    4.530   -3.599  0.612
   7   1   5    6.023    5.578  0.573
  -8   1   6    4.440   -4.028  0.653
  -7   1   6    7.770    8.287  0.368
  -6   1   6    3.647   -4.188  0.547
  -5   1   6    2.094   -0.363  1.122
  -4   1   6    0.000    0.935 10.066
  -3   1   6   13.903  -13.512  0.180
  -2   1   6   27.082   26.486  0.253
  -1   1   6   45.430  -43.842  0.286
   0   1   6   13.455   13.240  0.156
   1   1   6   11.649  -12.087  0.189
   2   1   6   14.132   14.229  0.197
   3   1   6    0.000   -0.394 10.038
   4   1   6    4.676    4.152  0.434
   5   1   6    4.361   -3.226  0.497
   6   1   6    5.296    5.516  0.622
  -8   1   7    2.005   -1.508  1.297
  -7   1   7    0.000    2.533 10.064
  -6   1   7    2.197   -0.683  1.317
  -5   1   7    1.017    2.309  2.808
  -4   1   7    1.513    1.549  0.762
  -3   1   7   21.627   20.892  0.205
  -2   1   7    0.000   -1.872 10.037
  -1   1   7   11.033  -10.566  0.197
   0   1   7   21.151   20.904  0.301
   1   1   7   33.659  -33.737  0.298
   2   1   7    1.557   -2.404  0.981
   3   1   7    1.987   -0.021  1.262
   4   1   7    8.943    8.658  0.309
   5   1   7    4.794   -4.731  0.516
   6   1   7    4.943    4.023  0.595
  -8   1   8    4.682    3.812  0.630
  -7   1   8    4.105   -3.748  0.590
  -6   1   8    5.184    4.717  0.436
  -5   1   8    1.488    0.876  1.968
  -4   1   8   10.904  -11.922  0.267
  -3   1   8    3.925    3.496  0.343
  -2   1   8   13.318   12.799  0.197
  -1   1   8   16.452  -17.597  0.196
   0   1   8    3.097    2.518  0.594
   1   1   8    8.835    8.710  0.262
   2   1   8   14.588   15.071  0.249
   3   1   8   13.565  -14.007  0.273
   4   1   8    1.208   -0.397  3.252
   5   1   8    0.000   -0.884 10.050
  -8   1   9    0.000    0.415 10.064
  -7   1   9    0.000   -3.366 10.064
  -6   1   9   12.231   12.712  0.301
  -5   1   9    8.493   -8.756  0.309
  -4   1   9    3.811   -2.047  0.414
  -3   1   9    9.200   -8.918  0.269
  -2   1   9    4.197   -3.632  0.353
  -1   1   9    4.533   -4.347  0.381
   0   1   9    6.856   -6.476  0.214
   1   1   9   18.434   19.156  0.239
   2   1   9    1.757    1.898  1.766
   3   1   9    5.188    5.395  0.446
   4   1   9    2.901   -0.604  0.768
   5   1   9    5.250   -4.789  0.603
  -8   1  10    0.000   -0.343 10.064
  -7   1  10    2.008   -3.252  2.350
  -6   1  10    5.928    5.831  0.423
  -5   1  10   15.157  -15.303  0.269
  -4   1  10   11.151   11.546  0.278
  -3   1  10    0.000    1.978 10.058
  -2   1  10    0.000   -1.025 10.037
  -1   1  10    1.052    1.414  3.110
   0   1  10    1.282   -2.054  0.792
   1   1  10    7.682    7.264  0.323
   2   1  10    8.712   -8.329  0.326
   3   1  10    3.703    1.725  0.624
   4   1  10    5.661   -5.964  0.590
  -7   1  11    0.923    1.660  4.951
  -6   1  11    0.000   -2.210 10.063
  -5   1  11    3.587   -3.123  0.609
  -4   1  11    2.678   -2.419  0.773
  -3   1  11    6.884    6.070  0.353
  -2   1  11    7.094    8.000  0.344
  -1   1  11    0.000    0.460 10.037
   0   1  11    0.583    2.783  2.020
   1   1  11    6.575   -7.613  0.412
   2   1  11    2.154    0.784  1.585
   3   1  11    2.073   -0.189  1.747
  -7   1  12    0.000    1.803 10.064
  -6   1  12    5.886   -4.980  0.485
  -5   1  12    5.159    5.864  0.574
  -4   1  12    0.000    2.621 10.046
  -3   1  12    3.331    2.749  0.595
  -2   1  12    9.119   -9.113  0.318
  -1   1  12    2.559   -0.151  0.714
   0   1  12    0.700    0.306  1.679
   1   1  12    5.897    5.981  0.511
   2   1  12   10.522   -9.559  0.352
  -6   1  13    0.942   -2.263  4.641
  -5   1  13    4.801    4.774  0.564
  -4   1  13    0.000   -1.208 10.046
  -3   1  13    1.240    3.925  3.507
  -2   1  13    7.914   -8.314  0.393
  -1   1  13    0.000    0.179 10.037
   0   1  13    3.447    2.344  0.501
   1   1  13    2.473   -0.756  1.792
  -5   1  14    0.000    2.088 10.063
  -4   1  14    2.132   -1.139  1.270
  -3   1  14    2.062    0.117  1.662
  -2   1  14    3.093   -3.281  0.866
  -1   1  14    2.648   -0.009  1.365
   0   1  14    5.834    5.496  0.976
   0   2   0   19.583   20.176  0.159
   1   2   0   32.505   32.685  0.184
   2   2   0    4.249    4.144  0.211
   3   2   0   14.427   14.509  0.161
   4   2   0   18.610  -18.592  0.190
   5   2   0    9.102   -9.006  0.255
   6   2   0    4.513    3.027  0.440
   7   2   0    0.000    1.571 10.062
   8   2   0    0.000   -0.785 10.045
  -8   2   1    0.000   -0.034 10.045
  -7   2   1   10.877  -11.367  0.320
  -6   2   1    2.512    2.836  1.366
  -5   2   1   10.797   11.055  0.223
  -4   2   1    6.412   -6.369  0.243
  -3   2   1   13.488   12.833  0.157
  -2   2   1   30.646   31.175  0.224
  -1   2   1   45.804   47.445  0.182
   0   2   1  107.503 -111.804  1.177
   1   2   1   13.055   14.073  0.130
   2   2   1    5.669    5.863  0.182
   3   2   1    7.397   -7.191  0.194
   4   2   1    7.882    7.244  0.224
   5   2   1    3.609   -2.351  0.446
   6   2   1    3.635    3.135  0.551
   7   2   1    0.000   -0.505 10.062
   8   2   1    3.007   -1.176  0.979
  -8   2   2    1.567   -1.998  3.294
  -7   2   2    0.828    1.893  4.552
  -6   2   2    2.249    2.904  1.386
  -5   2   2    2.779   -2.584  0.480
  -4   2   2    3.119   -3.381  0.390
  -3   2   2   45.742   46.804  0.267
  -2   2   2   23.379  -24.192  0.231
  -1   2   2   36.880  -36.915  0.196
   0   2   2   31.874  -31.627  0.296
   1   2   2   21.306  -21.995  0.196
   2   2   2    4.986    5.243  0.218
   3   2   2   15.945   14.868  0.175
   4   2   2    6.368   -6.179  0.258
   5   2   2    2.665    2.228  0.651
   6   2   2    9.511    8.889  0.286
   7   2   2    0.000   -5.037 10.062
  -8   2   3    4.829   -4.502  0.579
  -7   2   3    7.834    7.706  0.360
  -6   2   3   10.530   10.778  0.269
  -5   2   3    5.553    6.232  0.281
  -4   2   3   16.905  -16.748  0.180
  -3   2   3   26.203  -26.754  0.238
  -2   2   3    3.970   -4.245  0.236
  -1   2   3    5.064   -5.648  0.177
   0   2   3   24.344  -23.395  0.156
   1   2   3   15.133  -14.626  0.159
   2   2   3   11.754   11.643  0.168
   3   2   3   20.739   20.754  0.212
   4   2   3   12.654  -12.583  0.224
   5   2   3    3.726    3.791  0.497
   6   2   3    6.353    7.074  0.413
   7   2   3    0.000   -1.483 10.057
  -8   2   4    1.270   -0.883  3.045
  -7   2   4    3.455    2.931  0.602
  -6   2   4    2.800    2.169  0.678
  -5   2   4   11.773  -12.054  0.219
  -4   2   4    1.727    1.649  1.163
  -3   2   4    8.590    8.620  0.192
  -2   2   4   16.951  -16.753  0.174
  -1   2   4   22.719   21.657  0.213
   0   2   4   21.274   20.676  0.179
   1   2   4   10.790  -10.619  0.162
   2   2   4   33.669   32.860  0.297
   3   2   4   19.423  -18.483  0.191
   4   2   4   10.387  -10.654  0.269
   5   2   4    3.998    4.526  0.544
   6   2   4    1.921    0.552  1.930
   7   2   4    0.000   -0.169 10.057
  -8   2   5    0.000   -0.158 10.064
  -7   2   5    3.404   -2.262  0.587
  -6   2   5    4.893   -4.814  0.441
  -5   2   5   10.695  -11.023  0.229
  -4   2   5    2.119   -1.506  0.552
  -3   2   5    7.723    6.842  0.199
  -2   2   5   21.565   20.674  0.222
  -1   2   5   25.285  -25.638  0.234
   0   2   5   29.574   29.853  0.193
   1   2   5    1.266   10.708  1.346
   2   2   5    8.217   -7.658  0.218
   3   2   5    7.493    7.173  0.260
   4   2   5    0.000    0.524 10.042
   5   2   5    5.825   -6.118  0.394
   6   2   5    6.371   -5.669  0.429
   7   2   5    3.640   -2.255  0.763
  -8   2   6    4.921   -5.468  0.616
  -7   2   6   10.231    9.939  0.318
  -6   2   6    9.270  -10.118  0.315
  -5   2   6    3.571   -4.121  0.498
  -4   2   6   30.228   30.538  0.292
  -3   2   6   26.140  -25.990  0.269
  -2   2   6   11.547   10.762  0.179
  -1   2   6   29.961  -27.707  0.294
   0   2   6    2.719    2.100  0.375
   1   2   6   15.440  -15.791  0.190
   2   2   6   17.234   17.397  0.201
   3   2   6    8.639   -8.863  0.285
   4   2   6    4.557    4.200  0.458
   5   2   6    5.121    4.386  0.423
   6   2   6    2.764   -2.420  1.036
  -8   2   7    0.000    0.850 10.064
  -7   2   7    6.457    6.137  0.427
  -6   2   7    0.000    0.692 10.063
  -5   2   7    9.431   -9.457  0.264
  -4   2   7    5.992    6.087  0.296
  -3   2   7   20.077   19.307  0.199
  -2   2   7   15.940  -16.062  0.185
  -1   2   7    3.786    3.272  0.312
   0   2   7   14.218   14.090  0.136
   1   2   7   15.472  -15.417  0.200
   2   2   7    2.436    3.655  0.727
   3   2   7   12.762  -13.811  0.264
   4   2   7    2.458    1.625  1.515
   5   2   7    0.000    1.795 10.050
   6   2   7    0.000    1.972 10.057
  -8   2   8    9.151    9.450  0.426
  -7   2   8    5.646   -5.878  0.484
  -6   2   8    2.451   -0.882  0.756
  -5   2   8    1.620   -1.037  1.026
  -4   2   8    2.741   -2.145  0.546
  -3   2   8    2.694   -2.549  0.513
  -2   2   8    5.507   -5.152  0.288
  -1   2   8   20.791   19.755  0.203
   0   2   8    6.981   -7.210  0.376
   1   2   8   21.813   22.151  0.221
   2   2   8   13.800  -13.405  0.245
   3   2   8    3.810   -3.446  0.467
   4   2   8    0.860    0.080  4.100
   5   2   8    2.465   -2.185  0.982
  -8   2   9    0.000    0.542 10.064
  -7   2   9    5.704   -6.734  0.532
  -6   2   9    5.265    5.047  0.411
  -5   2   9    3.972    3.783  0.487
  -4   2   9    0.000    0.644 10.046
  -3   2   9    3.596    2.247  0.400
  -2   2   9    4.717   -4.965  0.355
  -1   2   9    4.924    4.743  0.386
   0   2   9   16.291  -15.182  0.166
   1   2   9    2.125    1.787  0.861
   2   2   9    1.884    0.683  0.939
   3   2   9    8.041    8.523  0.374
   4   2   9    1.828   -1.457  1.252
   5   2   9    2.359    0.151  1.986
  -8   2  10    0.000   -0.364 10.064
  -7   2  10    3.126   -3.520  0.840
  -6   2  10    0.000    0.931 10.063
  -5   2  10    5.269    5.077  0.413
  -4   2  10    0.000    2.731 10.046
  -3   2  10    0.000   -1.883 10.058
  -2   2  10    0.000    1.875 10.037
  -1   2  10    5.839   -6.822  0.343
   0   2  10    0.000   -0.572  3.543
   1   2  10    0.000   -3.896 10.034
   2   2  10    0.000   -0.103 10.038
   3   2  10    2.172    2.595  1.881
   4   2  10    0.943   -2.714  4.644
  -7   2  11    4.546    3.416  0.683
  -6   2  11    6.105   -5.795  0.469
  -5   2  11    5.819    5.383  0.395
  -4   2  11    1.818   -0.979  1.595
  -3   2  11   12.060  -12.671  0.276
  -2   2  11    2.617   -2.407  1.361
  -1   2  11   12.786   12.991  0.285
   0   2  11    8.092   -7.970  0.237
   1   2  11    5.408    4.635  0.429
   2   2  11    2.339    3.815  1.696
   3   2  11    2.083    0.282  2.093
  -7   2  12    0.000    0.551 10.064
  -6   2  12    0.000    0.705 10.063
  -5   2  12    0.000    0.740 10.063
  -4   2  12    1.205   -3.003  2.890
  -3   2  12    0.000   -0.356 10.046
  -2   2  12    3.792   -5.142  0.572
  -1   2  12   11.535   11.591  0.303
   0   2  12    3.686   -3.690  0.615
   1   2  12    0.000    3.659 10.027
   2   2  12    0.000   -0.728 10.038
  -6   2  13    0.000   -2.053 10.063
  -5   2  13    2.048   -3.312  2.290
  -4   2  13    2.945    1.098  0.795
  -3   2  13    6.011    5.739  0.455
  -2   2  13    4.509    3.482  0.545
  -1   2  13    6.959   -6.426  0.456
   0   2  13    5.734    5.299  0.608
   1   2  13    0.000    1.004 10.027
  -5   2  14    8.394    7.978  0.453
  -4   2  14    3.925   -3.083  0.778
  -3   2  14    0.000   -0.691 10.046
  -2   2  14    0.000    2.840 10.037
  -1   2  14    4.701   -4.191  0.596
   0   2  14    3.314    1.316  0.721
   1   3   0   28.869   29.848  0.212
   2   3   0   32.381   32.130  0.244
   3   3   0   19.320  -19.193  0.190
   4   3   0   11.036  -11.387  0.198
   5   3   0    9.225    9.326  0.267
   6   3   0    6.509   -6.606  0.351
   7   3   0    8.079   -6.639  0.369
   8   3   0    2.688    3.408  1.126
  -8   3   1    2.188    0.862  1.218
  -7   3   1    0.000   -1.652 10.062
  -6   3   1    3.488   -3.563  0.565
  -5   3   1    1.891    2.849  0.829
  -4   3   1    0.000    1.176  8.538
  -3   3   1   20.014  -20.760  0.203
  -2   3   1   12.013   12.471  0.145
  -1   3   1    8.971   -9.171  0.136
   0   3   1   12.682  -12.960  0.166
   1   3   1   24.263   24.807  0.224
   2   3   1   11.327   12.044  0.150
   3   3   1    0.000   -1.326 10.059
   4   3   1   10.106    9.832  0.216
   5   3   1   14.229  -14.118  0.233
   6   3   1    0.919    0.860  2.119
   7   3   1    5.866    5.435  0.542
   8   3   1    0.000   -1.233 10.046
  -8   3   2    3.445   -0.409  0.788
  -7   3   2    6.478    6.370  0.411
  -6   3   2   16.859  -17.282  0.252
  -5   3   2    3.784   -3.141  0.386
  -4   3   2   14.704  -14.137  0.189
  -3   3   2    4.516   -4.994  0.241
  -2   3   2   15.562   15.783  0.157
  -1   3   2    0.000   -0.616 10.052
   0   3   2   19.641   19.452  0.332
   1   3   2   14.320   13.452  0.136
   2   3   2   12.872   12.757  0.158
   3   3   2   18.244  -17.085  0.182
   4   3   2    0.000    1.548 10.042
   5   3   2    7.011    7.081  0.336
   6   3   2    0.817   -3.078  4.602
   7   3   2    0.000    0.765 10.062
  -8   3   3    0.000    2.420 10.044
  -7   3   3    0.000    1.444 10.062
  -6   3   3    7.190   -7.991  0.333
  -5   3   3    9.381    9.208  0.242
  -4   3   3   14.335   14.367  0.183
  -3   3   3   21.943  -20.752  0.224
  -2   3   3   42.862   43.214  0.254
  -1   3   3    2.881    2.979  0.299
   0   3   3   31.883  -30.984  0.167
   1   3   3    2.210   -1.570  0.387
   2   3   3   22.000  -20.801  0.224
   3   3   3    1.394    2.221  1.595
   4   3   3    8.715   -9.115  0.254
   5   3   3    7.013    7.087  0.362
   6   3   3    0.000    1.686 10.057
   7   3   3    1.588    1.447  2.292
  -8   3   4    3.720    2.268  0.712
  -7   3   4    5.855   -5.700  0.427
  -6   3   4    4.290   -4.322  0.464
  -5   3   4   17.266   17.167  0.206
  -4   3   4   28.595   29.019  0.291
  -3   3   4    8.189   -9.287  0.201
  -2   3   4    4.779   -5.344  0.221
  -1   3   4   14.971   14.405  0.148
   0   3   4    7.210    7.357  0.211
   1   3   4   13.996  -14.595  0.164
   2   3   4    7.551   -7.332  0.211
   3   3   4    0.000   -2.348 10.059
   4   3   4    2.168   -3.373  1.399
   5   3   4    0.000   -0.789 10.050
   6   3   4    0.867   -0.652  4.527
   7   3   4    5.099    3.526  0.543
  -8   3   5    0.000    1.635 10.064
  -7   3   5    5.029   -4.921  0.512
  -6   3   5    8.202    9.015  0.318
  -5   3   5    0.000    2.239 10.057
  -4   3   5   22.293  -22.148  0.211
  -3   3   5    7.543    7.700  0.198
  -2   3   5    3.650   -3.116  0.276
  -1   3   5   41.012  -39.710  0.277
   0   3   5    8.026    8.219  0.275
   1   3   5   28.184   27.317  0.264
   2   3   5    4.803    3.973  0.278
   3   3   5    5.074    5.587  0.320
   4   3   5    0.000   -0.805 10.042
   5   3   5    0.000    1.158 10.050
   6   3   5    0.000    0.332 10.057
  -8   3   6    5.442    4.870  0.547
  -7   3   6    0.000   -2.643 10.062
  -6   3   6    3.470    4.616  0.605
  -5   3   6    8.235   -8.043  0.281
  -4   3   6    0.000    0.297 10.066
  -3   3   6    0.875   -1.126  2.295
  -2   3   6   16.824  -17.127  0.174
  -1   3   6    7.202    7.306  0.224
   0   3   6    5.198   -4.485  0.173
   1   3   6    4.771   -4.692  0.309
   2   3   6    0.000    1.023 10.017
   3   3   6    3.092   -2.897  0.543
   4   3   6   15.403   16.316  0.264
   5   3   6    1.918    0.264  1.869
   6   3   6    0.929    0.765  4.980
  -8   3   7    1.302    0.802  3.222
  -7   3   7    1.304    0.517  1.616
  -6   3   7    2.286   -3.418  0.876
  -5   3   7    6.360    5.975  0.323
  -4   3   7   20.951  -21.180  0.216
  -3   3   7   32.643   32.179  0.295
  -2   3   7    4.968   -4.274  0.271
  -1   3   7    4.306    3.639  0.297
   0   3   7    4.499    4.047  0.211
   1   3   7    0.000    1.951 10.034
   2   3   7    0.000    0.055 10.017
   3   3   7   17.805  -18.311  0.245
   4   3   7    8.659    8.762  0.351
   5   3   7    0.000   -1.501 10.050
   6   3   7    2.431   -0.279  0.988
  -8   3   8    0.000   -3.255 10.064
  -7   3   8    2.354   -1.868  0.933
  -6   3   8    8.523    9.330  0.332
  -5   3   8    0.000   -3.123 10.057
  -4   3   8    4.469    4.480  0.393
  -3   3   8   23.026  -22.641  0.213
  -2   3   8   19.211   18.926  0.201
  -1   3   8    2.818   -2.854  0.536
   0   3   8   14.872  -15.052  0.262
   1   3   8   29.130   29.221  0.294
   2   3   8   11.855  -11.569  0.252
   3   3   8    2.684    2.888  1.364
   4   3   8    2.124   -3.866  1.939
   5   3   8    1.891   -1.524  1.486
  -8   3   9    3.937   -3.487  0.782
  -7   3   9    0.000   -0.822 10.064
  -6   3   9    7.046    6.748  0.364
  -5   3   9   13.153  -13.730  0.266
  -4   3   9   15.864   16.460  0.241
  -3   3   9    3.602   -2.818  0.455
  -2   3   9   15.138  -14.637  0.232
  -1   3   9    4.366    3.633  0.359
   0   3   9    4.602    4.484  0.292
   1   3   9    6.185    6.027  0.336
   2   3   9   14.446  -15.141  0.274
   3   3   9   11.888   11.679  0.299
   4   3   9    0.000   -2.313 10.042
  -7   3  10    2.230    1.864  2.086
  -6   3  10   12.227  -13.001  0.323
  -5   3  10   13.943   14.160  0.272
  -4   3  10   20.801  -20.804  0.252
  -3   3  10   14.269   14.079  0.258
  -2   3  10    0.000    2.676 10.037
  -1   3  10    0.000    1.187 10.037
   0   3  10    7.437    7.704  0.407
   1   3  10    9.478  -10.742  0.335
   2   3  10    2.074   -2.086  1.693
   3   3  10    4.208    2.893  0.617
   4   3  10    3.024   -0.922  0.817
  -7   3  11    2.686    2.451  1.043
  -6   3  11    7.406   -6.619  0.410
  -5   3  11    4.890    5.595  0.543
  -4   3  11    3.613    4.140  0.584
  -3   3  11    6.265   -6.967  0.392
  -2   3  11    6.044    5.914  0.398
  -1   3  11    6.672   -7.903  0.409
   0   3  11   11.721   12.174  0.211
   1   3  11   11.676  -11.609  0.319
   2   3  11    1.639   -2.000  1.504
   3   3  11    3.770    3.230  0.737
  -7   3  12    0.590   -0.687  5.115
  -6   3  12    0.000    3.247 10.063
  -5   3  12    1.982    3.189  2.162
  -4   3  12    0.000    1.061 10.046
  -3   3  12    5.171    5.790  0.448
  -2   3  12    8.483   -9.176  0.356
  -1   3  12    0.000   -1.220 10.037
   0   3  12    5.218    4.256  0.466
   1   3  12    6.697   -6.237  0.442
   2   3  12    1.625   -0.506  2.438
  -6   3  13    0.000    0.705 10.063
  -5   3  13    1.306    0.486  3.517
  -4   3  13    2.383   -1.087  1.727
  -3   3  13    2.668   -2.897  1.519
  -2   3  13    3.806   -2.705  0.610
  -1   3  13    0.000    3.568 10.037
   0   3  13    4.236    3.069  0.621
   1   3  13    6.159   -6.002  0.499
  -5   3  14    9.204   -9.630  0.447
  -4   3  14    3.161    4.228  0.930
  -3   3  14    0.000   -1.502 10.046
  -2   3  14    3.526   -2.247  0.790
  -1   3  14    3.706    4.342  0.781
   0   4   0   50.753   49.228  0.221
   1   4   0   58.620  -57.791  0.233
   2   4   0   33.691   33.711  0.262
   3   4   0    1.626    0.401  1.066
   4   4   0   19.073  -18.626  0.204
   5   4   0   20.621   21.414  0.227
   6   4   0    6.071   -5.800  0.374
   7   4   0    3.689    3.257  0.621
   8   4   0    6.266   -5.378  0.539
  -8   4   1    3.231   -1.753  0.824
  -7   4   1    7.978   -7.986  0.397
  -6   4   1    1.193    2.105  1.710
  -5   4   1   10.680  -10.441  0.259
  -4   4   1    6.292    6.301  0.270
  -3   4   1   28.603   28.300  0.257
  -2   4   1    9.995    9.440  0.163
  -1   4   1   16.618  -16.820  0.162
   0   4   1    9.667   -9.306  0.720
   1   4   1   45.155   45.517  0.242
   2   4   1   19.875  -20.385  0.195
   3   4   1   11.724   11.739  0.186
   4   4   1    1.148   -3.068  2.070
   5   4   1    6.166    5.749  0.309
   6   4   1    4.876   -5.081  0.478
   7   4   1    0.000   -2.141 10.062
   8   4   1    5.401   -4.106  0.595
  -8   4   2    0.000    1.402 10.045
  -7   4   2    1.469   -2.788  2.781
  -6   4   2   14.194   14.264  0.268
  -5   4   2   12.874  -12.788  0.235
  -4   4   2    2.000    1.631  1.058
  -3   4   2   17.512   16.800  0.176
  -2   4   2   72.254  -72.442  0.260
  -1   4   2   42.800   42.478  0.242
   0   4   2   10.701  -10.688  0.104
   1   4   2   14.226  -13.576  0.152
   2   4   2   10.112   10.103  0.176
   3   4   2   11.129   11.351  0.197
   4   4   2    3.904    4.032  0.385
   5   4   2    2.955   -2.312  0.587
   6   4   2    2.193    3.061  1.635
   7   4   2    8.129   -7.703  0.432
  -8   4   3    1.588    2.650  3.007
  -7   4   3    6.713    7.074  0.417
  -6   4   3    0.000   -0.697 10.054
  -5   4   3   13.373   13.508  0.240
  -4   4   3   18.331  -17.896  0.191
  -3   4   3    9.716    9.216  0.191
  -2   4   3   43.126  -42.009  0.271
  -1   4   3    3.099    3.628  0.281
   0   4   3    6.833   -7.050  0.125
   1   4   3   16.867   16.125  0.164
   2   4   3   20.396  -20.932  0.202
   3   4   3    1.437   -0.720  1.527
   4   4   3    1.227    2.458  2.322
   5   4   3    1.907   -1.108  0.918
   6   4   3    5.207    5.597  0.499
   7   4   3    2.540    2.645  1.208
  -8   4   4    0.000    0.562 10.064
  -7   4   4    0.000    0.848 10.062
  -6   4   4    3.729   -3.808  0.533
  -5   4   4   17.234  -17.719  0.227
  -4   4   4   17.739   16.832  0.192
  -3   4   4    9.849  -10.514  0.192
  -2   4   4    8.404    7.938  0.186
  -1   4   4   14.276   14.775  0.157
   0   4   4   22.325   22.070  0.184
   1   4   4   18.431   18.048  0.186
   2   4   4   17.185  -17.613  0.183
   3   4   4    5.208   -4.871  0.304
   4   4   4    4.424    5.437  0.479
   5   4   4    7.446   -7.833  0.339
   6   4   4    7.297   -6.218  0.414
   7   4   4    4.596    3.303  0.693
  -8   4   5    3.179   -4.517  1.686
  -7   4   5    2.239    0.112  1.575
  -6   4   5   15.126  -14.807  0.264
  -5   4   5    0.000    1.907 10.057
  -4   4   5    5.622    5.276  0.299
  -3   4   5    8.487    8.521  0.210
  -2   4   5   11.199  -10.207  0.180
  -1   4   5    2.331    1.921  0.432
   0   4   5   19.271   19.737  0.178
   1   4   5   10.227  -10.348  0.204
   2   4   5    0.000   -0.377 10.017
   3   4   5    7.463    7.595  0.287
   4   4   5    0.000    2.340 10.042
   5   4   5    7.467   -7.217  0.371
   6   4   5    0.000    0.544 10.057
  -8   4   6    0.000   -1.848 10.064
  -7   4   6    0.000    1.855 10.062
  -6   4   6    0.000    0.231 10.054
  -5   4   6    0.000   -0.858 10.057
  -4   4   6   17.442   16.905  0.203
  -3   4   6    4.835   -5.929  0.331
  -2   4   6    0.000    0.805  7.660
  -1   4   6    0.000    1.706 10.038
   0   4   6   11.235  -10.681  0.351
   1   4   6   16.694  -17.314  0.193
   2   4   6    4.010   -3.812  0.368
   3   4   6   10.574   10.470  0.268
   4   4   6    7.037   -7.463  0.356
   5   4   6    5.723    5.562  0.453
   6   4   6    2.932    2.531  0.940
  -8   4   7    5.256    5.806  0.611
  -7   4   7    3.706   -4.167  0.645
  -6   4   7   11.710   11.575  0.285
  -5   4   7    1.061   -3.269  3.139
  -4   4   7    4.835   -4.528  0.358
  -3   4   7    1.420    0.076  0.840
  -2   4   7    2.099   -2.382  0.573
  -1   4   7    0.000   -1.107 10.038
   0   4   7   15.814   15.390  0.437
   1   4   7   11.066  -11.187  0.228
   2   4   7    1.630   -1.812  1.822
   3   4   7    3.908   -4.339  0.524
   4   4   7    2.223    0.293  1.564
   5   4   7    0.000    1.492 10.050
  -8   4   8    2.642    0.025  0.981
  -7   4   8    0.000    0.284 10.064
  -6   4   8    3.684   -3.243  0.587
  -5   4   8   18.506   18.736  0.250
  -4   4   8   21.479  -21.673  0.233
  -3   4   8    1.573    1.984  1.716
  -2   4   8    3.835   -3.561  0.384
  -1   4   8   14.052   13.861  0.214
   0   4   8   11.276  -10.836  0.256
   1   4   8    6.754   -7.628  0.323
   2   4   8   17.648   18.202  0.256
   3   4   8    3.110   -1.628  0.540
   4   4   8    2.152   -0.744  1.811
   5   4   8    0.000   -1.273 10.050
  -8   4   9    5.838   -6.103  0.606
  -7   4   9    3.016   -2.506  0.826
  -6   4   9    3.969    2.410  0.510
  -5   4   9    3.980   -4.575  0.516
  -4   4   9   14.328   14.529  0.253
  -3   4   9    9.320   -9.806  0.285
  -2   4   9    8.538    9.030  0.287
  -1   4   9    2.307   -2.908  1.315
   0   4   9    1.228    2.781  0.844
   1   4   9   11.835  -11.982  0.267
   2   4   9    8.794    9.552  0.325
   3   4   9    1.864    2.813  1.202
   4   4   9    4.320   -3.729  0.633
  -7   4  10    0.000    1.463 10.064
  -6   4  10    1.949   -3.695  2.473
  -5   4  10    2.250   -2.112  0.901
  -4   4  10    4.441    3.934  0.470
  -3   4  10   10.204  -10.146  0.283
  -2   4  10    5.323    5.676  0.365
  -1   4  10    5.769    5.480  0.356
   0   4  10   11.472  -12.143  0.570
   1   4  10    9.830    9.376  0.300
   2   4  10    0.991    3.165  2.051
   3   4  10    2.417   -2.094  1.058
   4   4  10    2.941   -2.514  0.878
  -7   4  11    1.638    2.928  2.876
  -6   4  11    1.800    1.556  2.182
  -5   4  11    1.930   -1.155  1.820
  -4   4  11    0.000   -1.384 10.046
  -3   4  11    2.001   -3.243  1.916
  -2   4  11    9.919  -10.308  0.319
  -1   4  11   15.382   15.768  0.273
   0   4  11    9.262   -9.676  0.231
   1   4  11    2.731    4.525  1.484
   2   4  11    0.000   -2.564 10.038
   3   4  11    0.000    0.087 10.038
  -6   4  12    4.228    3.241  0.647
  -5   4  12    7.270   -6.418  0.432
  -4   4  12    2.465   -0.235  1.525
  -3   4  12    7.463    7.004  0.348
  -2   4  12    8.254    8.210  0.351
  -1   4  12   14.035  -13.467  0.296
   0   4  12    8.966    8.483  0.265
   1   4  12    2.729    1.181  1.414
   2   4  12    2.845   -2.372  0.907
  -6   4  13    8.876   -8.413  0.427
  -5   4  13    5.719    6.346  0.563
  -4   4  13    0.000   -2.152 10.046
  -3   4  13    0.000    1.959 10.046
  -2   4  13    0.899    2.814  4.820
  -1   4  13    0.909    0.227  4.475
   0   4  13    0.635   -2.766  1.910
   1   4  13    3.312    2.069  0.805
  -4   4  14    3.451    2.780  0.835
  -3   4  14    0.000   -0.630 10.046
  -2   4  14    2.774   -0.176  0.955
  -1   4  14    4.643   -3.476  0.595
   1   5   0    8.402   -7.639  0.168
   2   5   0    3.496   -2.877  0.276
   3   5   0    2.143   -0.677  0.468
   4   5   0    1.894   -2.208  1.401
   5   5   0   21.313  -21.378  0.237
   6   5   0    6.590    6.275  0.372
   7   5   0    2.795    1.270  1.439
   8   5   0    1.356    1.262  4.011
  -8   5   1    3.664   -1.925  0.724
  -7   5   1    0.000    2.311 10.062
  -6   5   1   22.730  -22.151  0.254
  -5   5   1   26.300   26.896  0.274
  -4   5   1   23.338  -23.157  0.216
  -3   5   1   16.427   15.689  0.180
  -2   5   1   25.352  -23.617  0.244
  -1   5   1   53.897   52.674  0.257
   0   5   1   11.602  -10.880  0.107
   1   5   1    2.126    1.539  0.389
   2   5   1    0.000   -0.445 10.034
   3   5   1   16.419  -17.384  0.185
   4   5   1   15.752   15.944  0.212
   5   5   1   13.589  -13.629  0.261
   6   5   1    4.568    3.921  0.480
   7   5   1    0.000    2.245 10.062
  -8   5   2    0.000    3.274 10.045
  -7   5   2    1.726   -0.338  2.222
  -6   5   2    1.020    0.093  1.867
  -5   5   2    8.711   -8.394  0.271
  -4   5   2    1.192   -0.276  0.983
  -3   5   2   27.512  -26.570  0.270
  -2   5   2   15.058   13.465  0.163
  -1   5   2   21.158   19.987  0.211
   0   5   2   18.198  -17.690  0.124
   1   5   2   23.019  -21.641  0.241
   2   5   2   13.955   14.008  0.178
   3   5   2   19.364   19.888  0.191
   4   5   2   20.730  -20.758  0.221
   5   5   2   25.613   26.117  0.255
   6   5   2    2.234   -2.482  1.619
   7   5   2    5.486   -4.488  0.533
  -8   5   3    0.000    1.991 10.044
  -7   5   3    4.516   -3.564  0.451
  -6   5   3    3.049   -2.635  0.618
  -5   5   3   14.699   14.437  0.239
  -4   5   3    8.811    8.761  0.231
  -3   5   3    5.089   -4.839  0.270
  -2   5   3    5.513   -4.984  0.212
  -1   5   3   12.260   11.581  0.165
   0   5   3    2.905   -2.307  0.760
   1   5   3   18.846  -18.118  0.196
   2   5   3   13.258  -13.499  0.187
   3   5   3    1.895    1.732  0.717
   4   5   3   10.588   10.374  0.258
   5   5   3    6.624   -6.444  0.339
   6   5   3    4.248    5.517  0.650
   7   5   3    1.524   -2.144  1.926
  -8   5   4    2.630   -2.997  1.627
  -7   5   4    3.210   -2.565  0.681
  -6   5   4   11.791   11.634  0.282
  -5   5   4    5.272    4.749  0.388
  -4   5   4    7.672   -7.699  0.252
  -3   5   4   24.181   23.241  0.252
  -2   5   4   18.623  -16.934  0.189
  -1   5   4   15.807   15.774  0.167
   0   5   4   23.274  -23.048  0.295
   1   5   4   14.276   13.766  0.182
   2   5   4   22.220   22.083  0.223
   3   5   4   21.233  -22.090  0.206
   4   5   4    5.124    4.937  0.380
   5   5   4    5.715   -6.191  0.438
   6   5   4    4.639   -2.918  0.596
  -8   5   5    0.000    2.398 10.064
  -7   5   5    4.101   -4.191  0.569
  -6   5   5   14.612   14.967  0.272
  -5   5   5   10.464  -11.012  0.269
  -4   5   5    1.181    1.070  1.705
  -3   5   5   17.730  -17.295  0.191
  -2   5   5   17.497   16.503  0.179
  -1   5   5   33.822  -32.543  0.311
   0   5   5   15.951   16.364  0.283
   1   5   5    1.262   -2.735  1.625
   2   5   5    8.644    8.520  0.241
   3   5   5    1.112    0.528  1.458
   4   5   5    9.159    9.638  0.328
   5   5   5    2.409   -1.724  1.396
   6   5   5    4.029   -3.075  0.714
  -8   5   6    0.000   -0.479 10.064
  -7   5   6    8.802    8.884  0.373
  -6   5   6   14.450  -14.644  0.278
  -5   5   6    3.846   -3.121  0.474
  -4   5   6    0.992   -2.516  2.805
  -3   5   6   12.570  -12.203  0.204
  -2   5   6   24.233   24.711  0.243
  -1   5   6    4.080   -4.346  0.334
   0   5   6    7.567   -7.739  0.164
   1   5   6    9.762    9.892  0.234
   2   5   6    3.249   -2.843  0.499
   3   5   6   10.168  -10.292  0.301
   4   5   6   12.751   12.588  0.295
   5   5   6    0.000    0.853 10.050
   6   5   6    2.129   -2.796  2.437
  -8   5   7    0.000   -4.010 10.064
  -7   5   7    0.000   -0.787 10.064
  -6   5   7    4.213    4.153  0.502
  -5   5   7    3.657   -4.689  0.579
  -4   5   7    2.404   -3.042  1.251
  -3   5   7   13.240  -13.051  0.222
  -2   5   7   27.564   27.588  0.274
  -1   5   7   10.013  -10.399  0.230
   0   5   7    4.809    4.048  0.240
   1   5   7    1.002    2.695  2.964
   2   5   7    1.495    0.083  1.079
   3   5   7    0.000    0.514 10.038
   4   5   7    7.087   -7.325  0.411
   5   5   7    2.637    0.983  0.936
  -8   5   8    0.000   -0.073 10.064
  -7   5   8    0.000   -1.726 10.064
  -6   5   8    4.168    3.990  0.536
  -5   5   8    3.874    4.089  0.531
  -4   5   8    7.003    6.606  0.324
  -3   5   8    0.000    1.829 10.058
  -2   5   8    4.582   -4.354  0.393
  -1   5   8    6.893   -7.552  0.318
   0   5   8    3.582    3.088  0.374
   1   5   8    2.737    3.063  0.724
   2   5   8   10.815  -10.317  0.280
   3   5   8    7.329    7.335  0.358
   4   5   8    4.234   -2.974  0.586
   5   5   8    6.101   -5.910  0.574
  -7   5   9    0.000   -2.025 10.064
  -6   5   9    2.278   -2.915  1.652
  -5   5   9    6.326    5.383  0.355
  -4   5   9    8.103   -8.209  0.321
  -3   5   9   17.463   17.703  0.246
  -2   5   9   13.772  -13.919  0.256
  -1   5   9   14.095   14.885  0.254
   0   5   9    9.053   -9.126  0.210
   1   5   9    1.120    1.759  1.616
   2   5   9    9.001   -9.221  0.315
   3   5   9    8.306    8.523  0.385
   4   5   9    0.000   -3.258 10.042
  -7   5  10    4.205   -3.325  0.694
  -6   5  10    3.117   -3.802  0.862
  -5   5  10    2.393    1.724  1.525
  -4   5  10    5.358   -5.419  0.427
  -3   5  10    5.246   -5.028  0.416
  -2   5  10    9.735    9.678  0.300
  -1   5  10    6.812   -6.999  0.385
   0   5  10    5.025    4.609  0.440
   1   5  10    2.208   -2.916  1.601
   2   5  10    0.000    1.054 10.038
   3   5  10    2.906    2.314  1.496
  -7   5  11    5.569    4.337  0.567
  -6   5  11    1.828   -0.388  2.215
  -5   5  11    0.000   -0.015 10.063
  -4   5  11    0.000    1.257 10.046
  -3   5  11    6.041    5.469  0.398
  -2   5  11    8.470   -8.435  0.325
  -1   5  11    1.178   -1.306  2.534
   0   5  11    0.743    0.035  1.590
   1   5  11    1.756   -1.979  2.129
   2   5  11    0.000    0.431 10.038
   3   5  11    0.000    2.842 10.038
  -6   5  12    4.662    4.323  0.650
  -5   5  12    0.000    0.089 10.063
  -4   5  12    0.000   -0.248 10.046
  -3   5  12    0.000    3.304 10.046
  -2   5  12    1.943   -3.753  2.224
  -1   5  12    0.000    0.973 10.037
   0   5  12    0.793   -0.677  1.417
   1   5  12    0.000    1.700 10.027
   2   5  12    0.000    1.501 10.038
  -5   5  13    4.341   -4.477  0.725
  -4   5  13    1.879   -0.643  1.320
  -3   5  13    1.583   -1.201  2.626
  -2   5  13    2.415    2.557  1.699
  -1   5  13    0.000   -2.461 10.037
   0   5  13    2.164    1.505  0.826
  -3   5  14    6.706    6.981  0.513
  -2   5  14    0.000   -1.676 10.037
   0   6   0   18.522  -17.456  0.186
   1   6   0    1.738    0.923  0.944
   2   6   0   11.316  -10.903  0.184
   3   6   0   12.091   11.210  0.201
   4   6   0    1.392    0.103  1.632
   5   6   0    1.073    0.162  3.035
   6   6   0    4.059    2.364  0.473
   7   6   0    0.000    1.340 10.062
  -8   6   1    1.666    1.381  2.845
  -7   6   1    9.742   -9.830  0.409
  -6   6   1    7.109    7.192  0.366
  -5   6   1   13.215  -14.021  0.260
  -4   6   1    5.268   -5.769  0.324
  -3   6   1   23.155   22.876  0.233
  -2   6   1   27.560  -25.959  0.267
  -1   6   1   25.845   25.897  0.249
   0   6   1    4.849    4.011  0.192
   1   6   1   16.221   16.006  0.166
   2   6   1    1.460   -0.119  1.333
   3   6   1    0.000    1.013 10.059
   4   6   1   27.647   28.153  0.293
   5   6   1   30.652  -31.077  0.322
   6   6   1    3.340    4.627  0.738
   7   6   1   10.121   -9.489  0.364
  -8   6   2    3.141    2.456  0.991
  -7   6   2    4.826    4.401  0.554
  -6   6   2    8.156   -8.280  0.330
  -5   6   2   11.504   12.010  0.266
  -4   6   2   11.326  -11.395  0.224
  -3   6   2    3.671   -3.163  0.359
  -2   6   2   11.503  -11.332  0.179
  -1   6   2   11.465   10.911  0.171
   0   6   2    6.799    7.473  0.279
   1   6   2    2.956   -4.160  0.370
   2   6   2    2.694    1.654  0.392
   3   6   2    5.154    4.902  0.297
   4   6   2    2.999    1.431  0.486
   5   6   2    9.121   -9.126  0.303
   6   6   2    5.765    6.418  0.472
   7   6   2    3.241   -2.191  0.871
  -8   6   3    0.000    0.412 10.044
  -7   6   3    2.989    4.702  0.916
  -6   6   3    1.142    3.255  3.230
  -5   6   3    5.800   -5.784  0.355
  -4   6   3    9.033    8.248  0.228
  -3   6   3   30.554  -28.115  0.285
  -2   6   3   40.626   39.745  0.310
  -1   6   3   40.997  -39.475  0.295
   0   6   3   31.594   30.205  0.221
   1   6   3   11.638  -11.484  0.185
   2   6   3   18.532  -19.477  0.189
   3   6   3    0.000   -0.707 10.059
   4   6   3    1.621    1.333  1.045
   5   6   3    7.307   -6.920  0.343
   6   6   3    2.654    2.846  1.422
   7   6   3   10.547    9.749  0.391
  -8   6   4    0.000    0.915 10.064
  -7   6   4    4.520   -4.162  0.567
  -6   6   4    2.427    2.823  0.828
  -5   6   4   11.378  -11.652  0.269
  -4   6   4    8.802    8.888  0.237
  -3   6   4    4.959    4.894  0.277
  -2   6   4    7.389   -8.256  0.228
  -1   6   4    7.264    6.640  0.216
   0   6   4   11.527   11.440  0.132
   1   6   4   12.540  -12.568  0.200
   2   6   4    7.724    7.452  0.243
   3   6   4    1.905    1.096  1.298
   4   6   4    6.546   -6.069  0.340
   5   6   4    0.000    1.900 10.050
   6   6   4    0.000   -0.152 10.057
  -8   6   5    3.282   -4.160  1.708
  -7   6   5    5.491   -5.676  0.490
  -6   6   5    4.489    4.794  0.527
  -5   6   5    5.964   -5.991  0.364
  -4   6   5   10.397   11.055  0.253
  -3   6   5    1.313    0.264  0.960
  -2   6   5   14.101   14.701  0.197
  -1   6   5   10.570  -10.375  0.205
   0   6   5    2.504    2.277  0.452
   1   6   5   13.874  -14.037  0.205
   2   6   5    0.000   -1.107 10.017
   3   6   5   28.069   28.868  0.285
   4   6   5   21.250  -21.722  0.257
   5   6   5    7.226    7.295  0.381
   6   6   5    1.326    1.565  3.282
  -8   6   6    4.553   -3.746  0.679
  -7   6   6    0.000    1.901 10.062
  -6   6   6    4.261    4.151  0.535
  -5   6   6    4.733   -4.196  0.413
  -4   6   6    3.839    4.238  0.468
  -3   6   6    5.723   -5.909  0.299
  -2   6   6   16.280   15.994  0.202
  -1   6   6   11.008  -11.534  0.220
   0   6   6    2.283    2.195  0.553
   1   6   6    0.000   -2.597 10.034
   2   6   6    4.877    5.168  0.394
   3   6   6   11.316  -11.839  0.284
   4   6   6    1.677    2.417  2.445
   5   6   6    5.176    5.328  0.566
  -8   6   7    5.126    4.235  0.599
  -7   6   7    3.388    3.409  0.790
  -6   6   7    3.849    2.733  0.537
  -5   6   7   11.029   11.131  0.279
  -4   6   7   27.369  -27.895  0.260
  -3   6   7   15.978   16.070  0.233
  -2   6   7   25.012  -24.469  0.242
  -1   6   7   14.760   14.212  0.217
   0   6   7    7.512   -7.630  0.202
   1   6   7    4.227   -4.125  0.432
   2   6   7   14.297   14.522  0.262
   3   6   7    4.277   -4.234  0.489
   4   6   7    4.600   -4.161  0.571
   5   6   7    4.244    2.239  0.614
  -7   6   8    0.000    0.382 10.064
  -6   6   8    0.000   -2.379 10.063
  -5   6   8    4.865    5.307  0.471
  -4   6   8    0.000    2.635 10.066
  -3   6   8    1.493   -1.077  1.690
  -2   6   8    6.711   -6.472  0.319
  -1   6   8    8.450    7.779  0.285
   0   6   8   11.517  -12.069  0.189
   1   6   8    6.088    6.840  0.393
   2   6   8    4.063   -2.985  0.475
   3   6   8    5.411    5.078  0.449
   4   6   8    1.286   -0.170  2.876
  -7   6   9    0.000    0.018 10.064
  -6   6   9    0.000   -4.339 10.063
  -5   6   9    9.760  -10.182  0.315
  -4   6   9    9.379    9.396  0.311
  -3   6   9    9.439    9.295  0.293
  -2   6   9    8.310   -8.043  0.322
  -1   6   9   13.131   13.069  0.256
   0   6   9    9.887  -10.293  0.208
   1   6   9   10.857   10.859  0.304
   2   6   9    2.679    2.088  1.379
   3   6   9    5.451   -5.569  0.537
   4   6   9    3.720   -1.560  0.719
  -7   6  10    2.852    0.132  0.909
  -6   6  10    1.278   -2.158  2.962
  -5   6  10    0.000   -0.744 10.063
  -4   6  10    0.000   -1.612 10.046
  -3   6  10    0.000   -0.649 10.046
  -2   6  10    5.919   -5.717  0.358
  -1   6  10    3.067    3.434  0.672
   0   6  10    5.835    5.959  0.283
   1   6  10    0.000   -1.073 10.034
   2   6  10    3.272   -3.028  0.771
   3   6  10    3.842    3.664  0.721
  -6   6  11    0.000    1.986 10.063
  -5   6  11    6.845   -5.699  0.391
  -4   6  11    5.415    5.393  0.466
  -3   6  11    0.000   -0.221 10.046
  -2   6  11    1.691    1.110  2.176
  -1   6  11    9.147   -9.115  0.344
   0   6  11    6.814    6.622  0.297
   1   6  11    0.000   -0.853 10.027
   2   6  11    0.000   -2.435 10.038
  -6   6  12    2.716   -1.066  1.574
  -5   6  12    2.075   -0.044  2.085
  -4   6  12    3.832    2.626  0.670
  -3   6  12    1.542   -0.777  2.134
  -2   6  12    1.536    2.336  2.696
  -1   6  12    2.530    1.352  1.613
   0   6  12    3.945   -2.877  0.658
   1   6  12    0.000   -0.353 10.027
  -5   6  13    4.863    3.713  0.615
  -4   6  13    7.176    7.231  0.497
  -3   6  13    9.450   -9.444  0.416
  -2   6  13    5.121    5.179  0.566
  -1   6  13    4.739   -4.131  0.568
   0   6  13    2.868    1.247  1.103
   1   7   0   29.118  -29.640  0.264
   2   7   0   16.337   15.457  0.186
   3   7   0   12.858  -12.823  0.211
   4   7   0    6.415   -5.879  0.296
   5   7   0   10.592  -10.966  0.285
   6   7   0    2.690    5.668  1.669
   7   7   0    2.437    0.460  1.547
  -7   7   1    0.000    0.770 10.062
  -6   7   1    7.142    6.511  0.347
  -5   7   1   12.521  -12.215  0.268
  -4   7   1    4.912    4.805  0.363
  -3   7   1    7.456   -7.295  0.250
  -2   7   1   28.362   27.608  0.281
  -1   7   1    0.000    0.165 10.052
   0   7   1   11.431  -10.684  0.132
   1   7   1   11.734  -11.580  0.186
   2   7   1   16.133   16.320  0.195
   3   7   1    3.279   -3.321  0.436
   4   7   1   15.369  -15.313  0.245
   5   7   1   14.751   14.347  0.266
   6   7   1    0.000   -0.036 10.057
   7   7   1    1.873   -2.642  2.543
  -7   7   2    4.019    4.112  0.742
  -6   7   2    0.000   -1.942 10.054
  -5   7   2    7.663   -7.614  0.333
  -4   7   2   13.288   12.811  0.241
  -3   7   2   17.766  -17.955  0.201
  -2   7   2    6.298    5.243  0.229
  -1   7   2    4.194   -3.928  0.297
   0   7   2    4.548   -4.564  0.323
   1   7   2   11.211  -11.767  0.198
   2   7   2    6.502    6.291  0.253
   3   7   2    3.355    3.528  0.503
   4   7   2    7.739    8.115  0.314
   5   7   2   10.031    9.719  0.290
   6   7   2    1.531    1.502  2.538
   7   7   2    4.174   -2.923  0.726
  -7   7   3    0.000   -0.032 10.062
  -6   7   3    6.396    6.129  0.407
  -5   7   3    8.452   -8.469  0.302
  -4   7   3    0.000    0.575 10.064
  -3   7   3    6.615    6.742  0.269
  -2   7   3    4.040   -3.918  0.327
  -1   7   3   15.708  -15.086  0.187
   0   7   3    5.050   -5.020  0.189
   1   7   3   25.702   25.413  0.260
   2   7   3    6.248   -6.762  0.279
   3   7   3    0.000   -1.329 10.059
   4   7   3    0.000    1.183 10.042
   5   7   3    1.185   -2.428  3.107
   6   7   3    3.232   -2.272  0.876
  -8   7   4    3.690    2.165  0.832
  -7   7   4    2.745   -2.930  0.933
  -6   7   4    8.686    9.553  0.342
  -5   7   4    0.000   -1.071 10.041
  -4   7   4    0.000    1.840 10.066
  -3   7   4    5.918   -5.743  0.291
  -2   7   4    7.183    6.798  0.237
  -1   7   4   11.042  -10.573  0.209
   0   7   4    3.597   -3.175  0.380
   1   7   4   11.969   11.948  0.216
   2   7   4    9.351    8.962  0.259
   3   7   4    7.307   -7.159  0.324
   4   7   4    4.084   -4.608  0.533
   5   7   4    2.113    2.163  1.778
   6   7   4    8.327   -7.664  0.428
  -7   7   5    5.169    4.898  0.551
  -6   7   5    9.828  -10.104  0.337
  -5   7   5    2.635   -1.193  0.634
  -4   7   5    4.632    5.806  0.415
  -3   7   5    2.319    0.444  0.554
  -2   7   5    8.235    7.807  0.248
  -1   7   5    3.177   -3.165  0.401
   0   7   5    3.715   -3.556  0.260
   1   7   5    8.512    8.518  0.252
   2   7   5   11.942  -12.626  0.251
   3   7   5    0.000   -0.486 10.059
   4   7   5    1.071    0.304  1.655
   5   7   5    5.615    5.535  0.480
   6   7   5    3.841   -3.137  0.735
  -7   7   6    2.027    0.363  2.097
  -6   7   6    9.179   -9.262  0.337
  -5   7   6    2.105    1.428  1.481
  -4   7   6   10.020  -10.887  0.291
  -3   7   6    1.244   -1.352  2.299
  -2   7   6    6.675    6.063  0.298
  -1   7   6   15.088   15.189  0.214
   0   7   6    9.517   -9.373  0.243
   1   7   6    4.007    3.293  0.434
   2   7   6    5.505    5.049  0.323
   3   7   6    8.837   -8.869  0.326
   4   7   6    0.000    3.251 10.042
   5   7   6    2.059    1.764  2.007
  -7   7   7    1.835   -1.528  2.361
  -6   7   7    0.000   -1.992 10.063
  -5   7   7   10.130   10.434  0.300
  -4   7   7   12.804  -12.258  0.262
  -3   7   7   17.488   17.158  0.236
  -2   7   7   24.838  -24.788  0.257
  -1   7   7    5.486    5.325  0.354
   0   7   7    3.019    3.074  0.582
   1   7   7    1.314   -2.429  2.042
   2   7   7    3.664    4.049  0.494
   3   7   7    0.000   -0.923 10.038
   4   7   7    2.189    2.688  1.262
   5   7   7    6.152   -6.344  0.541
  -7   7   8    0.000    0.128 10.064
  -6   7   8    2.637    0.822  1.458
  -5   7   8    4.616    5.222  0.504
  -4   7   8   13.213   12.929  0.275
  -3   7   8    3.276   -4.048  0.590
  -2   7   8    0.000   -0.185 10.037
  -1   7   8    0.000    2.200 10.038
   0   7   8   12.126  -12.463  0.189
   1   7   8   11.663   11.863  0.298
   2   7   8   15.973  -16.541  0.277
   3   7   8    5.553    5.858  0.523
   4   7   8    2.628    1.468  1.675
  -7   7   9    4.756   -4.067  0.685
  -6   7   9    0.000    0.012 10.063
  -5   7   9    2.667   -1.401  0.693
  -4   7   9    4.783    4.712  0.492
  -3   7   9    7.954   -8.256  0.340
  -2   7   9    8.304    8.848  0.319
  -1   7   9    0.000    0.575 10.038
   0   7   9    0.000   -2.291  3.543
   1   7   9    3.405    2.426  0.592
   2   7   9    2.456   -3.237  1.566
   3   7   9    0.000   -0.124 10.038
  -6   7  10    5.653   -5.122  0.526
  -5   7  10    4.437    4.174  0.574
  -4   7  10   11.639  -11.004  0.306
  -3   7  10    0.836    2.561  4.244
  -2   7  10    3.973    4.471  0.588
  -1   7  10   15.174  -15.239  0.280
   0   7  10   12.383   12.492  0.214
   1   7  10    4.849   -4.196  0.578
   2   7  10    1.763    1.541  1.360
   3   7  10    2.863    1.886  0.864
  -6   7  11    2.686    1.720  1.384
  -5   7  11    1.830   -2.687  2.287
  -4   7  11    4.350    4.317  0.581
  -3   7  11    3.962   -3.776  0.612
  -2   7  11    0.000    2.857 10.037
  -1   7  11    8.503   -8.684  0.406
   0   7  11    9.239    9.084  0.272
   1   7  11    2.047   -2.972  2.233
   2   7  11    0.000    1.639 10.038
  -5   7  12    2.841   -3.888  1.874
  -4   7  12    2.769   -1.864  1.531
  -3   7  12    1.287    1.975  2.984
  -2   7  12    2.028    1.086  2.038
  -1   7  12    2.420   -2.874  1.477
   0   7  12    4.540    4.648  0.464
   1   7  12    2.624   -2.161  1.020
  -4   7  13    0.000   -1.655 10.046
  -3   7  13    4.652    3.604  0.602
  -2   7  13    0.000   -0.339 10.037
  -1   7  13    3.566   -2.054  0.802
   0   8   0    8.785    9.087  0.215
   1   8   0    9.540  -10.461  0.214
   2   8   0    8.189   -7.113  0.242
   3   8   0    7.853    8.391  0.290
   4   8   0    4.576    4.517  0.442
   5   8   0    7.737   -8.011  0.334
   6   8   0    0.000    0.405 10.054
   7   8   0    2.311   -1.149  1.887
  -7   8   1    7.487   -6.286  0.454
  -6   8   1    0.865   -3.414  4.873
  -5   8   1    3.106   -3.195  0.607
  -4   8   1    2.929    2.378  0.550
  -3   8   1    5.004   -4.417  0.305
  -2   8   1    9.004    8.945  0.223
  -1   8   1    5.288   -5.178  0.276
   0   8   1    4.026    4.599  0.534
   1   8   1   16.796   17.359  0.196
   2   8   1    6.487   -6.592  0.272
   3   8   1    6.896    7.366  0.298
   4   8   1    1.330    1.974  1.324
   5   8   1    4.877   -5.479  0.471
   6   8   1    4.220   -2.847  0.571
   7   8   1    4.022   -2.499  0.702
  -7   8   2    2.614   -0.068  1.567
  -6   8   2    0.000   -2.428 10.054
  -5   8   2    0.000    0.724 10.041
  -4   8   2    2.235   -0.257  1.343
  -3   8   2    5.082   -5.062  0.347
  -2   8   2    4.949    5.094  0.318
  -1   8   2   14.838   14.864  0.196
   0   8   2    2.217   -1.429  0.483
   1   8   2    2.787    2.855  0.444
   2   8   2    1.819   -2.067  1.498
   3   8   2    5.512   -5.321  0.340
   4   8   2    0.000   -3.113 10.042
   5   8   2    0.000   -1.606 10.050
   6   8   2    2.721    1.866  1.593
  -7   8   3    1.301    0.282  3.221
  -6   8   3    5.783    6.106  0.495
  -5   8   3    7.401   -6.758  0.330
  -4   8   3    3.711   -3.069  0.465
  -3   8   3   16.511   16.485  0.231
  -2   8   3   11.626  -12.559  0.224
  -1   8   3    5.978   -5.910  0.272
   0   8   3    8.475    8.704  0.282
   1   8   3    4.248    3.938  0.330
   2   8   3   13.531  -13.406  0.238
   3   8   3    6.356   -6.322  0.323
   4   8   3    2.665    0.623  0.703
   5   8   3    2.774    1.356  0.659
   6   8   3    4.854    3.919  0.588
  -7   8   4    0.000    0.935 10.062
  -6   8   4    0.000    0.505 10.054
  -5   8   4    3.949    4.436  0.543
  -4   8   4    8.064    6.858  0.294
  -3   8   4    5.984   -5.358  0.321
  -2   8   4    4.719    5.388  0.357
  -1   8   4    9.171   -9.662  0.239
   0   8   4   10.613  -11.030  0.162
   1   8   4    5.376   -5.751  0.340
   2   8   4    3.263    3.975  0.545
   3   8   4   11.164   12.005  0.296
   4   8   4    5.852   -6.110  0.443
   5   8   4    5.798    5.495  0.490
   6   8   4    0.000    1.541 10.057
  -7   8   5    0.000    1.037 10.062
  -6   8   5    4.047   -4.437  0.596
  -5   8   5    6.062    6.796  0.380
  -4   8   5    3.188   -3.515  0.565
  -3   8   5   10.213   10.787  0.266
  -2   8   5    3.570    3.458  0.471
  -1   8   5    8.629   -8.890  0.271
   0   8   5    4.857    4.863  0.259
   1   8   5    0.000    0.760 10.040
   2   8   5    3.496   -4.156  0.570
   3   8   5    2.127    1.803  1.496
   4   8   5    3.347    3.864  0.688
   5   8   5    0.000    0.662 10.050
  -7   8   6    1.707   -1.049  1.567
  -6   8   6    0.000    0.857 10.054
  -5   8   6    2.468    2.725  1.322
  -4   8   6   17.717  -17.190  0.249
  -3   8   6    6.690    5.999  0.337
  -2   8   6    0.729   -1.991  4.008
  -1   8   6    0.000    0.292 10.038
   0   8   6    9.271    9.526  0.255
   1   8   6    3.896    3.722  0.467
   2   8   6    5.162    4.998  0.406
   3   8   6    7.368   -6.604  0.345
   4   8   6    0.885   -0.862  4.489
   5   8   6    2.668   -0.694  1.599
  -7   8   7    0.000    0.474 10.062
  -6   8   7    0.000    1.217 10.063
  -5   8   7    3.965    3.489  0.513
  -4   8   7    2.267   -2.751  1.603
  -3   8   7    0.000   -0.732 10.058
  -2   8   7   21.554  -21.428  0.234
  -1   8   7   10.229   10.375  0.277
   0   8   7    4.538    4.742  0.657
   1   8   7    9.313   -9.051  0.299
   2   8   7    2.460   -1.078  1.318
   3   8   7    7.835    8.279  0.366
   4   8   7    1.123   -1.712  2.374
  -7   8   8    0.000    0.295 10.064
  -6   8   8    0.000   -0.076 10.063
  -5   8   8    7.169   -7.224  0.368
  -4   8   8   10.161   10.484  0.318
  -3   8   8    7.067    6.820  0.337
  -2   8   8    7.846   -7.717  0.328
  -1   8   8    3.631    3.868  0.554
   0   8   8    4.092   -3.707  0.458
   1   8   8    0.000    0.035 10.034
   2   8   8    2.419    0.286  1.450
   3   8   8    5.287   -4.799  0.509
   4   8   8    0.000    3.243 10.042
  -6   8   9    2.767   -1.233  1.663
  -5   8   9    7.620   -7.235  0.415
  -4   8   9   10.706   10.793  0.313
  -3   8   9    6.447   -7.037  0.398
  -2   8   9    5.178    5.713  0.429
  -1   8   9    0.000   -1.870 10.038
   0   8   9   15.380   15.462  0.194
   1   8   9   14.403  -14.161  0.300
   2   8   9    5.154    5.548  0.580
   3   8   9    2.981    2.181  0.892
  -6   8  10    2.501    2.126  1.760
  -5   8  10    3.895   -4.123  0.749
  -4   8  10    6.020    5.385  0.479
  -3   8  10    5.145   -5.753  0.549
  -2   8  10    3.415    2.335  0.628
  -1   8  10    0.000   -1.155 10.037
   0   8  10    0.479    1.726  2.503
   1   8  10    0.898    3.526  5.626
   2   8  10    7.449   -7.726  0.478
  -5   8  11    3.585   -3.429  0.751
  -4   8  11    4.635    3.299  0.549
  -3   8  11    5.569   -5.446  0.547
  -2   8  11    0.000    1.564 10.037
  -1   8  11    8.734    8.621  0.417
   0   8  11   11.559  -12.297  0.349
   1   8  11    2.813    1.780  1.690
  -4   8  12    0.000   -2.129 10.046
  -3   8  12    2.950   -4.041  1.865
  -2   8  12    0.000    2.205 10.037
  -1   8  12    4.177   -3.252  0.653
   0   8  12    2.299    2.247  1.427
   1   9   0    5.622   -5.100  0.279
   2   9   0    5.642    6.043  0.308
   3   9   0    6.077   -6.606  0.355
   4   9   0    4.987   -4.943  0.447
   5   9   0    1.750   -1.418  1.156
   6   9   0    5.496    4.624  0.524
  -7   9   1    2.344    3.475  2.030
  -6   9   1    4.231   -4.083  0.686
  -5   9   1    6.113    6.234  0.413
  -4   9   1    5.543   -5.866  0.366
  -3   9   1   12.223   12.085  0.259
  -2   9   1    6.026   -6.130  0.329
  -1   9   1    0.964    0.133  2.527
   0   9   1    7.676    7.461  0.514
   1   9   1   12.053  -11.552  0.226
   2   9   1    1.883   -1.595  1.443
   3   9   1    8.086   -8.284  0.288
   4   9   1   14.410   14.050  0.275
   5   9   1    2.607   -0.676  0.812
   6   9   1    2.748    1.448  1.519
  -7   9   2    0.000    0.859 10.062
  -6   9   2    0.000   -2.395 10.054
  -5   9   2    6.354   -6.716  0.394
  -4   9   2    6.906    6.831  0.325
  -3   9   2    1.039   -3.298  2.725
  -2   9   2    0.907   -0.986  1.600
  -1   9   2   18.727  -17.891  0.208
   0   9   2   21.610   21.958  0.625
   1   9   2    7.589   -7.753  0.286
   2   9   2    0.000   -0.721 10.034
   3   9   2    0.000    1.773 10.059
   4   9   2    2.487    1.151  0.767
   5   9   2    7.888    7.396  0.415
   6   9   2    2.798   -4.652  1.923
  -7   9   3    2.674   -4.377  1.846
  -6   9   3    5.975    5.582  0.470
  -5   9   3    0.000    0.458 10.041
  -4   9   3    8.036   -8.868  0.336
  -3   9   3    0.000   -0.958 10.045
  -2   9   3   16.169  -16.481  0.233
  -1   9   3    8.708    8.676  0.258
   0   9   3    2.789   -3.122  0.578
   1   9   3   11.069   11.449  0.244
   2   9   3    7.614    7.396  0.298
   3   9   3    2.078    2.110  1.592
   4   9   3    3.119   -1.878  0.630
   5   9   3    1.542   -2.799  2.850
   6   9   3    3.549   -3.161  0.832
  -7   9   4    2.673   -0.706  1.654
  -6   9   4    1.713   -1.941  1.402
  -5   9   4    2.877    2.111  0.634
  -4   9   4    8.501    9.645  0.330
  -3   9   4    4.758   -5.513  0.460
  -2   9   4    5.572   -6.242  0.369
  -1   9   4   13.182   14.059  0.246
   0   9   4    9.706   -9.984  0.238
   1   9   4    3.175   -3.261  0.544
   2   9   4   10.773   11.243  0.282
   3   9   4   14.334  -14.246  0.271
   4   9   4    4.690    4.305  0.515
   5   9   4    0.000    0.625 10.050
  -7   9   5    0.000    0.266 10.062
  -6   9   5    4.326   -4.808  0.701
  -5   9   5    0.000    0.313 10.057
  -4   9   5    4.297    4.706  0.508
  -3   9   5    1.527   -2.036  2.020
  -2   9   5   10.265   10.325  0.267
  -1   9   5   12.864   13.206  0.254
   0   9   5    0.895   -1.541  1.301
   1   9   5   12.686  -13.385  0.271
   2   9   5    3.812   -3.004  0.460
   3   9   5    0.000   -3.684 10.059
   4   9   5    0.000   -0.402 10.042
   5   9   5    0.000    0.517 10.050
  -7   9   6    2.699   -2.627  1.817
  -6   9   6    0.000   -1.562 10.054
  -5   9   6    1.204    3.675  2.693
  -4   9   6    3.784   -4.872  0.565
  -3   9   6    6.868   -6.503  0.327
  -2   9   6    1.970    2.656  0.960
  -1   9   6    8.455    8.310  0.286
   0   9   6    9.942  -10.236  0.296
   1   9   6    8.645    8.793  0.330
   2   9   6    0.000   -2.180 10.017
   3   9   6    0.000    2.528 10.059
   4   9   6    0.000    0.991 10.042
  -7   9   7    4.175    3.193  0.740
  -6   9   7    0.000    1.582 10.063
  -5   9   7    0.000    0.521 10.057
  -4   9   7   10.663   10.748  0.317
  -3   9   7   16.843  -17.087  0.263
  -2   9   7    6.240    6.438  0.348
  -1   9   7   11.879  -11.590  0.275
   0   9   7    0.862    1.084  1.207
   1   9   7    0.000    1.244 10.034
   2   9   7    1.550   -1.487  1.324
   3   9   7    6.466    6.936  0.454
   4   9   7    2.379    1.067  1.082
  -6   9   8    0.804    1.224  3.315
  -5   9   8    5.995    5.208  0.494
  -4   9   8    0.000    0.148 10.066
  -3   9   8    4.341   -4.040  0.505
  -2   9   8    8.884    8.545  0.304
  -1   9   8    1.826   -2.482  1.942
   0   9   8    7.470   -7.608  0.374
   1   9   8   10.732   10.717  0.315
   2   9   8   10.110   -9.650  0.345
   3   9   8    0.000    1.839 10.038
  -6   9   9    2.507    0.429  1.764
  -5   9   9    0.000    0.883 10.057
  -4   9   9   11.298  -11.152  0.345
  -3   9   9    8.659    8.880  0.358
  -2   9   9    0.000    1.727 10.037
  -1   9   9    2.249   -2.350  1.677
   0   9   9    1.204    1.684  1.985
   1   9   9    0.000   -2.519 10.034
   2   9   9    2.602    3.358  1.610
   3   9   9    0.000   -1.635 10.038
  -5   9  10    1.869   -1.447  2.601
  -4   9  10    4.077   -4.203  0.716
  -3   9  10    4.807    4.742  0.594
  -2   9  10    0.000    1.465 10.037
  -1   9  10   10.372  -10.767  0.367
   0   9  10   12.738   12.646  0.380
   1   9  10    7.674   -6.479  0.429
   2   9  10    1.659    2.864  2.666
  -5   9  11    1.924   -4.007  2.405
  -4   9  11    0.000   -0.821 10.046
  -3   9  11    0.000    0.254 10.046
  -2   9  11    0.000   -0.652 10.037
  -1   9  11    2.260    3.049  2.011
   0   9  11    3.847   -3.531  0.650
  -3   9  12    1.658    2.046  2.487
  -2   9  12    1.652   -0.854  2.740
  -1   9  12    2.203   -1.373  1.269
   0  10   0    0.000   -0.843 10.017
   1  10   0    7.617   -7.386  0.306
   2  10   0    8.749    9.233  0.283
   3  10   0   11.619  -12.896  0.279
   4  10   0   13.320   14.089  0.291
   5  10   0    1.744   -3.968  2.542
   6  10   0    0.000   -2.606 10.054
  -6  10   1    4.787    4.253  0.615
  -5  10   1    0.000    2.520 10.041
  -4  10   1    4.942   -3.830  0.434
  -3  10   1    3.457    3.351  0.537
  -2  10   1    4.687   -4.323  0.414
  -1  10   1   19.068   18.526  0.231
   0  10   1   17.596  -17.549  0.162
   1  10   1    7.605    7.945  0.301
   2  10   1    0.000   -1.529 10.034
   3  10   1    3.187   -3.509  0.570
   4  10   1   10.347    9.562  0.307
   5  10   1   10.142   -9.776  0.358
   6  10   1    5.516    5.697  0.608
  -6  10   2    2.046   -0.580  1.864
  -5  10   2    0.000    0.129 10.041
  -4  10   2    4.175   -5.902  0.542
  -3  10   2    0.000    2.569 10.045
  -2  10   2    7.380    7.511  0.335
  -1  10   2    3.858   -3.751  0.464
   0  10   2   12.297   12.603  0.173
   1  10   2    5.445    6.246  0.380
   2  10   2    6.359   -6.869  0.364
   3  10   2    6.994   -8.006  0.342
   4  10   2    1.470    0.032  1.349
   5  10   2    0.000   -1.013 10.041
   6  10   2    2.716    2.268  1.519
  -6  10   3    3.446    2.862  0.796
  -5  10   3    2.272    0.285  1.443
  -4  10   3    0.000   -0.189 10.064
  -3  10   3    9.454   -9.016  0.307
  -2  10   3   16.418   15.739  0.243
  -1  10   3   21.817  -22.082  0.231
   0  10   3    9.274    8.931  0.198
   1  10   3    5.239   -5.037  0.399
   2  10   3    2.341    0.242  1.477
   3  10   3    7.865    7.857  0.331
   4  10   3    1.499   -4.018  2.966
   5  10   3    0.000    0.766 10.050
  -6  10   4    4.976    4.037  0.578
  -5  10   4    6.540    6.648  0.410
  -4  10   4    2.641   -1.342  0.693
  -3  10   4    4.059    4.228  0.487
  -2  10   4    4.103   -4.749  0.475
  -1  10   4    3.073   -1.691  0.575
   0  10   4   17.467  -17.944  0.170
   1  10   4    5.183    6.326  0.452
   2  10   4   12.398  -13.335  0.289
   3  10   4   15.894   16.627  0.280
   4  10   4    2.942   -2.322  1.530
   5  10   4    7.247    6.141  0.422
  -6  10   5    4.213    4.212  0.679
  -5  10   5    5.596   -6.406  0.530
  -4  10   5    4.802   -3.865  0.454
  -3  10   5    4.817    4.711  0.463
  -2  10   5    5.960    6.700  0.385
  -1  10   5    8.263   -8.014  0.308
   0  10   5    9.900    9.987  0.441
   1  10   5    0.000    2.898 10.040
   2  10   5    2.771   -4.024  0.771
   3  10   5    5.266    5.097  0.488
   4  10   5    7.215   -6.669  0.448
  -6  10   6    4.101   -3.209  0.694
  -5  10   6    0.000   -0.126 10.057
  -4  10   6    5.192   -4.016  0.450
  -3  10   6    0.000   -2.489 10.058
  -2  10   6   11.001  -10.888  0.300
  -1  10   6   16.169   16.011  0.263
   0  10   6    8.431    8.484  0.457
   1  10   6    3.484   -4.319  0.612
   2  10   6    3.255    3.965  0.692
   3  10   6    2.363    1.279  1.610
   4  10   6    0.000   -1.053 10.042
  -6  10   7    0.000   -0.988 10.063
  -5  10   7    3.963   -2.670  0.624
  -4  10   7    2.493    0.954  0.839
  -3  10   7   10.613   10.949  0.302
  -2  10   7   14.834  -15.191  0.278
  -1  10   7    6.372    6.417  0.400
   0  10   7    0.813    0.060  1.442
   1  10   7    7.445   -7.734  0.389
   2  10   7    4.696    4.697  0.585
   3  10   7    1.596   -3.601  2.726
  -6  10   8    3.464   -1.872  0.736
  -5  10   8    0.000    0.628 10.057
  -4  10   8    0.000    1.763 10.066
  -3  10   8    2.681    1.362  0.678
  -2  10   8    6.298    7.155  0.437
  -1  10   8    9.445   -9.384  0.319
   0  10   8    3.435    4.164  0.662
   1  10   8    7.325   -7.091  0.441
   2  10   8    0.000    2.673 10.017
   3  10   8    0.000   -1.073 10.038
  -5  10   9    0.000   -2.798 10.057
  -4  10   9    4.313    4.854  0.688
  -3  10   9    2.668   -1.011  0.882
  -2  10   9    2.283   -2.992  1.054
  -1  10   9    4.349    4.944  0.650
   0  10   9    4.574   -5.111  0.449
   1  10   9    4.521    4.278  0.564
   2  10   9    2.844   -3.490  1.006
  -5  10  10    2.886   -3.738  1.778
  -4  10  10    0.000   -0.540 10.046
  -3  10  10    0.000   -1.737 10.046
  -2  10  10    5.019    5.046  0.637
  -1  10  10    0.000    1.104 10.037
   0  10  10    3.827   -3.764  0.503
   1  10  10    0.000    0.541 10.034
  -3  10  11    2.327   -2.594  1.959
  -2  10  11    0.000    0.233 10.037
  -1  10  11    0.000    0.071 10.037
   1  11   0    8.539   -8.503  0.308
   2  11   0    9.228    9.469  0.306
   3  11   0    3.621   -4.410  0.628
   4  11   0    5.385    5.865  0.470
   5  11   0    2.394   -1.702  1.520
   6  11   0    2.719   -1.237  1.782
  -6  11   1    2.856    3.858  1.716
  -5  11   1    7.865   -7.558  0.407
  -4  11   1    4.770    5.263  0.504
  -3  11   1    2.812    2.267  0.670
  -2  11   1    8.484    8.566  0.317
  -1  11   1   12.082  -12.699  0.264
   0  11   1   18.193   18.622  0.342
   1  11   1   14.119  -14.556  0.256
   2  11   1    5.598   -5.608  0.396
   3  11   1    0.000    3.068 10.059
   4  11   1    4.571   -4.495  0.504
   5  11   1    5.527    5.295  0.541
  -6  11   2    2.526    1.030  0.966
  -5  11   2    0.000   -3.137 10.041
  -4  11   2    2.082    0.765  1.752
  -3  11   2    6.757   -5.866  0.383
  -2  11   2    2.862   -3.502  0.654
  -1  11   2   20.290   20.577  0.244
   0  11   2   18.761  -19.235  0.305
   1  11   2   15.185   15.374  0.266
   2  11   2    5.563   -5.751  0.396
   3  11   2    8.654    8.978  0.347
   4  11   2   10.908  -10.629  0.339
   5  11   2    0.000    2.189 10.041
  -6  11   3    1.918    3.185  1.537
  -5  11   3    0.000   -2.171 10.041
  -4  11   3    1.703    0.820  1.997
  -3  11   3    3.524   -3.264  0.563
  -2  11   3   14.329  -14.398  0.259
  -1  11   3   16.285   17.163  0.263
   0  11   3   17.177  -16.983  0.456
   1  11   3    7.487    7.359  0.318
   2  11   3   13.700   14.446  0.282
   3  11   3    0.000   -2.765 10.059
   4  11   3    0.000   -0.945 10.042
   5  11   3    2.328   -0.765  1.136
  -6  11   4    3.376   -3.299  0.915
  -5  11   4    5.270    3.990  0.512
  -4  11   4    0.000   -0.015 10.066
  -3  11   4    0.000    1.147 10.045
  -2  11   4    5.295    5.179  0.408
  -1  11   4    4.930    3.888  0.411
   0  11   4    5.096   -5.334  0.299
   1  11   4    6.916   -6.810  0.377
   2  11   4    1.672   -1.262  2.152
   3  11   4    0.000    0.166 10.059
   4  11   4    0.000   -2.311 10.042
  -6  11   5    2.125   -2.096  1.790
  -5  11   5    0.904    0.331  4.589
  -4  11   5    0.000    1.345 10.066
  -3  11   5    2.508   -1.200  0.742
  -2  11   5   12.125   11.809  0.286
  -1  11   5    1.404    1.940  2.182
   0  11   5    5.203   -5.628  0.303
   1  11   5    3.661    3.162  0.566
   2  11   5    9.973   -9.695  0.326
   3  11   5    2.843    3.798  1.505
   4  11   5    7.661   -7.384  0.466
  -6  11   6    2.198   -2.246  1.337
  -5  11   6    3.759    3.007  0.690
  -4  11   6    1.968   -0.972  2.093
  -3  11   6    2.203   -3.349  0.985
  -2  11   6    2.047    3.085  1.821
  -1  11   6    9.185   -9.721  0.337
   0  11   6    2.978    4.019  0.701
   1  11   6    4.640   -4.688  0.499
   2  11   6   11.945   11.969  0.340
   3  11   6    7.257   -7.155  0.483
  -5  11   7    5.548    5.101  0.539
  -4  11   7    6.144   -4.678  0.450
  -3  11   7    4.811    4.598  0.556
  -2  11   7    9.857   -9.013  0.345
  -1  11   7    0.000   -2.165 10.038
   0  11   7    0.000   -0.194  3.543
   1  11   7    5.051    5.161  0.588
   2  11   7    1.580    2.716  2.848
   3  11   7    4.879   -5.519  0.670
  -5  11   8    4.955   -5.074  0.671
  -4  11   8    0.000   -0.094 10.066
  -3  11   8    1.735   -0.895  1.404
  -2  11   8    4.327    4.865  0.629
  -1  11   8    3.201   -1.393  0.689
   0  11   8    4.256   -3.975  0.442
   1  11   8    7.343    6.657  0.492
   2  11   8    0.000   -0.051 10.017
  -4  11   9    4.194    3.542  0.663
  -3  11   9    1.596    2.457  2.304
  -2  11   9    2.900    0.992  0.868
  -1  11   9    4.111   -4.058  0.704
   0  11   9    6.634    6.838  0.389
   1  11   9    5.500   -5.255  0.603
  -3  11  10    0.000   -0.280 10.046
  -2  11  10    5.255    4.919  0.595
  -1  11  10    1.892   -3.412  2.568
   0  11  10    2.055    0.523  1.303
   0  12   0   28.645  -28.450  0.305
   1  12   0   10.669   10.521  0.294
   2  12   0    3.874   -3.475  0.493
   3  12   0    0.000    1.787 10.045
   4  12   0    1.343    3.368  2.088
   5  12   0    0.000   -1.225 10.041
  -5  12   1    0.000    1.459 10.041
  -4  12   1    6.491   -6.500  0.443
  -3  12   1    9.732   10.315  0.340
  -2  12   1    0.476   -1.366  3.957
  -1  12   1    5.930   -5.981  0.398
   0  12   1    2.212    1.455  0.725
   1  12   1    7.841    7.730  0.335
   2  12   1   12.816  -12.725  0.292
   3  12   1    3.670    3.273  0.546
   4  12   1    4.036   -3.487  0.589
   5  12   1    3.492    3.149  0.779
  -5  12   2    2.624   -0.262  1.521
  -4  12   2    5.097   -5.826  0.553
  -3  12   2    0.000   -0.602 10.045
  -2  12   2    7.349    7.139  0.350
  -1  12   2    5.658   -5.240  0.425
   0  12   2    4.235    4.177  0.363
   1  12   2    8.393    8.446  0.324
   2  12   2    0.000    2.300 10.034
   3  12   2    3.722   -3.229  0.665
   4  12   2    2.054   -3.416  2.184
  -5  12   3    0.000    1.745 10.041
  -4  12   3    2.352   -0.552  1.493
  -3  12   3    2.418    3.320  1.585
  -2  12   3    9.928   -9.955  0.316
  -1  12   3    3.944    4.992  0.584
   0  12   3    7.642   -8.010  0.259
   1  12   3    6.169    5.666  0.397
   2  12   3    6.415   -6.234  0.408
   3  12   3    9.439   10.280  0.401
   4  12   3    2.469   -0.129  1.841
  -5  12   4    0.932    1.242  4.730
  -4  12   4    0.000    1.747 10.066
  -3  12   4    0.863   -0.375  4.503
  -2  12   4    7.588    8.458  0.359
  -1  12   4   15.220  -15.021  0.279
   0  12   4    0.000    1.590  3.543
   1  12   4    0.000   -0.197 10.040
   2  12   4    0.000   -2.812 10.017
   3  12   4    0.000    0.352 10.059
   4  12   4    3.302    1.233  0.762
  -5  12   5    0.000   -0.023 10.057
  -4  12   5    0.000    1.437 10.066
  -3  12   5    4.758   -3.537  0.507
  -2  12   5    4.219   -3.214  0.531
  -1  12   5    1.901    3.634  2.020
   0  12   5   12.775   13.002  0.221
   1  12   5    9.221   -8.912  0.372
   2  12   5    3.757    5.054  0.782
   3  12   5    2.802   -3.169  1.549
  -5  12   6    2.664    1.310  0.899
  -4  12   6    2.897   -3.694  1.762
  -3  12   6    6.767    6.574  0.468
  -2  12   6    5.934   -5.991  0.463
  -1  12   6    1.945    0.391  1.896
   0  12   6   12.205   12.292  0.242
   1  12   6    7.321   -7.321  0.416
   2  12   6    5.250    5.121  0.546
   3  12   6    5.663   -5.562  0.575
  -5  12   7    0.000   -0.026 10.057
  -4  12   7    2.211   -1.825  1.231
  -3  12   7    3.608    4.715  0.815
  -2  12   7    0.000    3.708 10.037
  -1  12   7    5.358   -5.550  0.516
   0  12   7    0.000    0.820  3.543
   1  12   7    0.000   -0.854 10.034
   2  12   7    1.892   -1.363  2.142
  -4  12   8    6.515    6.228  0.514
  -3  12   8    0.000   -1.339 10.058
  -2  12   8    4.840   -4.171  0.539
  -1  12   8    2.814    1.198  0.794
   0  12   8    6.839   -6.369  0.679
   1  12   8    2.509    4.661  2.288
  -3  12   9    4.789   -3.452  0.562
  -2  12   9    3.841    2.395  0.751
  -1  12   9    0.000   -1.378 10.038
   0  12   9    2.061    0.336  1.070
   1  13   0    0.000    1.576 10.052
   2  13   0    2.554   -0.882  0.792
   3  13   0    2.685    0.047  1.438
   4  13   0    1.715    0.767  1.467
  -4  13   1    1.271   -1.281  2.084
  -3  13   1    5.322    5.512  0.552
  -2  13   1    1.224    0.876  3.030
  -1  13   1    6.029    6.628  0.426
   0  13   1    1.209    0.132  0.859
   1  13   1    1.976   -2.494  1.108
   2  13   1    4.572   -5.038  0.554
   3  13   1    0.000   -0.124 10.059
   4  13   1    6.138   -4.845  0.460
  -4  13   2    2.268    0.824  1.852
  -3  13   2    3.275   -2.628  0.696
  -2  13   2    0.000   -1.007 10.028
  -1  13   2    4.533    4.320  0.490
   0  13   2    4.028   -3.359  0.557
   1  13   2    0.000   -0.545 10.040
   2  13   2   10.339   10.749  0.357
   3  13   2    4.453   -4.813  0.578
   4  13   2    6.410   -6.037  0.536
  -4  13   3    0.000    0.621 10.064
  -3  13   3    2.001    2.366  2.011
  -2  13   3    7.365   -7.053  0.424
  -1  13   3    0.000   -1.193 10.052
   0  13   3    1.491    2.236  1.645
   1  13   3    4.222   -4.685  0.648
   2  13   3    5.065    3.364  0.507
   3  13   3    2.082    2.770  2.029
  -4  13   4    2.638    1.786  1.581
  -3  13   4    2.210   -1.565  1.024
  -2  13   4    2.534    4.746  1.108
  -1  13   4    2.143   -3.615  2.052
   0  13   4    3.943    3.461  0.440
   1  13   4    2.783   -2.683  0.921
   2  13   4    2.041   -2.448  1.925
   3  13   4    4.231   -3.074  0.640
  -4  13   5    1.882    3.691  2.920
  -3  13   5    1.855   -2.076  1.320
  -2  13   5    2.193    1.042  1.134
  -1  13   5    0.000    0.678 10.038
   0  13   5    2.950    1.581  0.710
   1  13   5    6.915   -6.674  0.466
   2  13   5    7.224    7.073  0.451
  -4  13   6    2.184    3.163  1.395
  -3  13   6    2.626   -0.289  1.468
  -2  13   6    5.754   -5.330  0.496
  -1  13   6    0.000    0.031 10.038
   0  13   6    3.261   -1.158  0.740
   1  13   6    6.402    6.060  0.502
   2  13   6    0.000   -2.779 10.017
  -3  13   7    8.217   -7.286  0.423
  -2  13   7    1.865    3.809  2.533
  -1  13   7    2.485    0.935  1.015
   0  13   7    3.847   -3.797  0.773
   1  13   7    7.290    7.408  0.460
  -2  13   8    0.000    0.152 10.037
  -1  13   8    2.110    1.694  1.321
   0  14   0    0.000   -1.344 10.017
   1  14   0    2.632   -3.097  0.969
   2  14   0    2.035   -2.032  2.382
   3  14   0    0.000   -1.364 10.045
  -3  14   1    1.616    1.676  2.759
  -2  14   1    4.271   -3.180  0.607
  -1  14   1    3.005    1.573  0.832
   0  14   1    1.372   -1.443  0.817
   1  14   1    7.049    5.997  0.426
   2  14   1    0.000   -3.664 10.034
   3  14   1    0.000   -2.070 10.059
  -4  14   2    1.960   -0.949  1.377
  -3  14   2    8.275   -8.191  0.470
  -2  14   2    1.818    2.030  2.340
  -1  14   2    3.260    3.613  0.852
   0  14   2    0.482    1.684  2.492
   1  14   2    0.906    2.437  4.464
   2  14   2    2.717    0.094  0.936
   3  14   2    2.808    1.389  0.978
  -3  14   3    0.000   -1.286 10.045
  -2  14   3    5.847    5.310  0.497
  -1  14   3    5.270   -5.836  0.613
   0  14   3    0.743    3.619  1.633
   1  14   3    0.000   -2.243 10.040
   2  14   3    0.000   -1.230 10.034
  -3  14   4    2.516   -2.138  1.028
  -2  14   4    1.600    1.690  2.732
  -1  14   4    0.000    0.049 10.038
   0  14   4    0.000    0.980  3.543
   1  14   4    2.796   -1.308  1.680
   2  14   4    4.252   -3.944  0.672
  -3  14   5    2.696    3.266  1.815
  -2  14   5    6.878   -6.607  0.479
  -1  14   5    2.281    2.575  1.920
   0  14   5    4.781    4.192  1.143
   1  14   5    4.312   -4.340  0.732
  -2  14   6    0.000    2.379 10.037
  -1  14   6    0.000   -0.274 10.038
   0  14   6    4.109   -2.551  0.971
   1  15   0    7.049   -6.069  0.423
   2  15   0    3.301    2.355  0.822
  -2  15   1    0.951   -1.028  4.383
  -1  15   1    0.000    2.309 10.052
   0  15   1    3.430    2.772  0.783
   1  15   1    5.828   -5.724  0.524
   2  15   1    4.546    2.713  0.587
  -2  15   2    4.553   -3.209  0.601
  -1  15   2    0.000    4.155 10.052
   0  15   2    8.345   -8.300  0.366
   1  15   2    7.581    6.548  0.477
  -2  15   3    8.946   -8.713  0.428
  -1  15   3    5.238    4.381  0.574
   0  15   3    0.805   -0.951  1.498
   1  15   3    0.000   -0.807 10.040
  -1  15   4    0.000    0.008 10.038
   0  15   4    0.000    0.144  3.543
